# Supplementary material for: Genomic insight into pathogenicity of dematiaceous fungus Corynespora cassiicola
Source: PeerJ. 2017 Jan 26;5:e2841. doi: 10.7717/peerj.2841 (PMC5274520; doi:10.7717/peerj.2841)
Supplement: Supplemental Information 1 [file peerj-05-2841-s001.xlsx]

## Sheet: Supplementary Table 1
	Supplementary Table 1: Details of fungal species used for phylogenetic and genomic comparative analysis
Type of analysis	Classification	Fungal species	Accession no	Publication link
Phylogenetic		Corynespora citricola isolate CBS169.77	FJ852594	http://www.ncbi.nlm.nih.gov/pubmed/19671003
		Corynespora citricola isolate CABI211585	FJ852593	http://www.ncbi.nlm.nih.gov/pubmed/19671003
		Corynespora endiandrae CBS138902	KP004450	http://www.ncbi.nlm.nih.gov/pubmed/25737601
		Corynespora leucadendri strain CBS135133	KF251150	http://www.ncbi.nlm.nih.gov/pubmed/24014902
		Corynespora olivacea strain CBS484.77	JQ044429.1	http://www.ncbi.nlm.nih.gov/pubmed/22403481
		Corynespora olivacea isolate CBS291.74	FJ852595.1	http://www.ncbi.nlm.nih.gov/pubmed/19671003
		Corynespora proliferata isolate CBS112393	FJ852596.1	http://www.ncbi.nlm.nih.gov/pubmed/19671003
		Corynespora smithii	JN198487.1	http://www.ncbi.nlm.nih.gov/pubmed/23053484
		Corynespora smithii isolate CABI5649b	FJ852597.1	http://www.ncbi.nlm.nih.gov/pubmed/19671003
		Corynespora torulosa strain CPC15989	KF777154.1	http://europepmc.org/articles/PMC3904050
		Corynespora cassiicola isolate CLN16	EU364549.1	http://www.ncbi.nlm.nih.gov/pubmed/25737597
		Corynespora cassiicola strain CLN16R2	KF810887.1	http://www.ncbi.nlm.nih.gov/pubmed/18568417
		Falciformispora lignatilis BCC 21118 (Outgroup)	KF432943.1	http://www.ncbi.nlm.nih.gov/pubmed/24433675
Phylogenomic	Our Laboratory isolate	Bipolaris papendorfii UM 226	JXCC00000000.1	http://www.ncbi.nlm.nih.gov/pubmed/25922537
		Ochroconis mirabilis UM 578	AZYM00000000.1	http://www.ncbi.nlm.nih.gov/pubmed/24744321
		Daldinia eschscholtzii UM 1020	AIID00000000.1	http://www.ncbi.nlm.nih.gov/pubmed/22544898
		Corynespora cassiicola UM_591	JAQF00000000.1	- (isolate of study)
	Plant Pathogenic	Magnaporthe oryzae P131	AHZT00000000.1	http://www.ncbi.nlm.nih.gov/pubmed/22876203
		Fusarium graminearum strain 233423	LAJZ00000000.1	http://www.ncbi.nlm.nih.gov/pubmed/22522806
		Fusarium oxysporum NRRL32931	AFML00000000.1	http://www.ncbi.nlm.nih.gov/pubmed/15528703
		Fusarium verticillioides 7600	AAIM00000000.2	http://www.nature.com/nature/journal/v464/n7287/full/nature08850.html
		Nectria haematococca mpVI 77-13-4	ACJF00000000.1	http://www.ncbi.nlm.nih.gov/pubmed/19714214
		Alternaria brassicicola ATCC 96836	ACIW00000000.1	http://www.ncbi.nlm.nih.gov/pmc/articles/PMC3486909/
		Phaeosphaeria nodorum/ Parastagonospora nodorum SN15	AAGI00000000.1	http://www.ncbi.nlm.nih.gov/pubmed/18024570
		Cladosporium fulvum CBS131901/ Passalora fulva CBS131901	AMRR00000000.1	http://journals.plos.org/plosgenetics/article?id=10.1371/journal.pgen.1003088
		Neurospora crassa OR74A	AABX00000000.3	http://www.ncbi.nlm.nih.gov/pubmed/12712197
		Chaetomium thermophilum var. thermophilum DSM 1495	ADUW00000000.1	http://www.ncbi.nlm.nih.gov/pubmed/21784248
	Human Pathogenic	Trichophyton rubrum CBS118892	ACPH00000000.1	http://www.ncbi.nlm.nih.gov/pmc/articles/PMC2519771
		Microsporum gypseum CBS118893	ABQE00000000.1	http://www.ncbi.nlm.nih.gov/pmc/articles/PMC2519771
		Candida albicans SC5314 (Outgroup)	JTBX00000000.1	http://www.ncbi.nlm.nih.gov/pubmed/19649176
