# Supplementary material for: Genomic insight into pathogenicity of dematiaceous fungus Corynespora cassiicola
Source: PeerJ. 2017 Jan 26;5:e2841. doi: 10.7717/peerj.2841 (PMC5274520; doi:10.7717/peerj.2841)
Supplement: Supplemental Information 3 [file peerj-05-2841-s003.xlsx]

## Sheet: Supplementary Table S3
	Supplementary Table S3: CAZyme profile based on the most abundant modules in UM 591.
	Mycosis-causing			Our laboratory isolate				Necrotrophic					Saprotrophic		Biotrophic	Hemibiotrophic
Module	Candida albicans SC 5314	Microsporum gypseum CBS 118893	Trichophyton rubrum CBS 118892	Ochroconis mirabilis UM 578	Daldinia eschscholtzii UM 1020	Bipolaris papendorfii UM 226	Corynespora Cassiicola UM 591	Fusarium oxysporum NRRL 32931	Fusarium verticillioides 7600	Nectria haematococca mpVI 77-13-4	Alternaria brassicicola ATCC96836	Parastagonospora nodorum SN15	Chaetomium thermophilum var. thermophilum DSM 1495	Neurospora crassa OR74A	Cladosporum fulvum CBS 131901	Fusarium graminearum ph-1	Magnaporthe oryzae P131
AA3.hmm	2	5	2	29	30	25	44	31	28	33	15	31	8	10	21	21	20
AA7.hmm	3	18	15	29	41	39	66	57	45	54	33	46	16	18	25	37	33
AA9.hmm	0	3	3	10	32	30	41	16	14	13	24	33	19	15	4	15	26
CE1.hmm	31	16	15	45	40	42	49	53	52	44	32	41	16	21	35	29	33
CE10.hmm	15	28	21	70	51	57	92	121	105	124	43	63	25	31	55	66	48
GH109.hmm	5	6	7	17	11	11	18	20	21	31	10	12	3	4	12	15	8
GH16.hmm	10	10	9	20	19	15	21	38	33	22	17	18	11	15	14	24	19
GH18.hmm	8	17	20	6	18	10	15	23	22	25	9	14	6	13	12	18	18
GH3.hmm	4	6	5	13	17	16	25	40	28	38	12	15	6	10	20	22	19
GH43.hmm	0	1	1	12	20	17	28	31	25	32	18	14	5	7	21	19	20
GH5.hmm	9	3	2	11	16	13	22	22	23	18	15	18	6	6	15	14	13
GT2.hmm	9	9	16	22	14	18	20	39	28	16	14	14	12	15	17	18	12
