# Supplementary material for: Genomic insight into pathogenicity of dematiaceous fungus Corynespora cassiicola
Source: PeerJ. 2017 Jan 26;5:e2841. doi: 10.7717/peerj.2841 (PMC5274520; doi:10.7717/peerj.2841)
Supplement: Supplemental Information 5 — All data were based on ¿50% identity as annotated by NCBI nr and Swiss-Prot database. [file peerj-05-2841-s005.xlsx]

## Sheet: Supplementary Table S5
	Supplementary Table S5: Summary of CAZyme gene of interest in this study. All data were based on >50% identity as annotated by NCBI nr and Swiss-Prot database.* Peptide localization data are retrieved from homology search in MEROPS database.
Remark	Gene ID	Peptide localization*	Subject	E-value	NCBI nr annotation	Swiss-Prot Annotation	Interpro ID	Interpro Descriptions
Gene with multiple CAZyme module domain	UM591_10685	extr	GH35.hmm	1.3e-81	glycoside hydrolase family 35 protein	Probable beta-galactosidase B	IPR001944|IPR008979|IPR013781|IPR017853|IPR018954|IPR025300|IPR025972	Beta-galactosidase jelly roll domain|Beta-galactosidase, domain 2|Beta-galactosidase, domain 3|Galactose-binding domain-like|Glycoside hydrolase, catalytic domain|Glycoside hydrolase, family 35|Glycoside hydrolase, superfamily
	UM591_10685	extr	CBM67.hmm	3.6e-06	glycoside hydrolase family 35 protein	Probable beta-galactosidase B	IPR001944|IPR008979|IPR013781|IPR017853|IPR018954|IPR025300|IPR025972	Beta-galactosidase jelly roll domain|Beta-galactosidase, domain 2|Beta-galactosidase, domain 3|Galactose-binding domain-like|Glycoside hydrolase, catalytic domain|Glycoside hydrolase, family 35|Glycoside hydrolase, superfamily
	UM591_10962		CBM67.hmm	4.7e-23	hypothetical protein	-	IPR008902|IPR008928	Bacterial alpha-L-rhamnosidase|Six-hairpin glycosidase-like
	UM591_10962		GH78.hmm	9.6e-72	hypothetical protein	-	IPR008902|IPR008928	Bacterial alpha-L-rhamnosidase|Six-hairpin glycosidase-like
	UM591_11122	extr	GH27.hmm	3.5e-23	alpha-galactosidase, putative	Probable alpha-galactosidase A	IPR000111|IPR000772|IPR002241|IPR013780|IPR013785|IPR017853	Aldolase-type TIM barrel|Glycoside hydrolase, clan GH-D|Glycoside hydrolase, family 27|Glycoside hydrolase, superfamily|Glycosyl hydrolase, family 13, all-beta|Ricin B lectin domain
	UM591_11122	extr	CBM13.hmm	1.4e-06	alpha-galactosidase, putative	Probable alpha-galactosidase A	IPR000111|IPR000772|IPR002241|IPR013780|IPR013785|IPR017853	Aldolase-type TIM barrel|Glycoside hydrolase, clan GH-D|Glycoside hydrolase, family 27|Glycoside hydrolase, superfamily|Glycosyl hydrolase, family 13, all-beta|Ricin B lectin domain
	UM591_11253	extr	CBM18.hmm	7.2e-05	-	-	IPR001002|IPR001117|IPR008972|IPR011706|IPR011707	Chitin-binding, type 1|Cupredoxin|Multicopper oxidase, type 1|Multicopper oxidase, type 2|Multicopper oxidase, type 3
	UM591_11253	extr	AA1.hmm	7.2e-84	-	-	IPR001002|IPR001117|IPR008972|IPR011706|IPR011707	Chitin-binding, type 1|Cupredoxin|Multicopper oxidase, type 1|Multicopper oxidase, type 2|Multicopper oxidase, type 3
	UM591_11361	extr	GH35.hmm	1.2e-80	beta-galactosidase, putative	-	IPR001944|IPR008979|IPR013781|IPR017853|IPR018954|IPR019801|IPR025300|IPR025972	Beta-galactosidase jelly roll domain|Beta-galactosidase, domain 2|Beta-galactosidase, domain 3|Galactose-binding domain-like|Glycoside hydrolase, catalytic domain|Glycoside hydrolase, family 35|Glycoside hydrolase, family 35, conserved site|Glycoside hydrolase, superfamily
	UM591_11361	extr	CBM67.hmm	7.9e-07	beta-galactosidase, putative	-	IPR001944|IPR008979|IPR013781|IPR017853|IPR018954|IPR019801|IPR025300|IPR025972	Beta-galactosidase jelly roll domain|Beta-galactosidase, domain 2|Beta-galactosidase, domain 3|Galactose-binding domain-like|Glycoside hydrolase, catalytic domain|Glycoside hydrolase, family 35|Glycoside hydrolase, family 35, conserved site|Glycoside hydrolase, superfamily
	UM591_11751	extr	PL22.hmm	2.1e-05	hypothetical protein	Probable dipeptidyl-peptidase 5	IPR001375|IPR011042|IPR011659|IPR029058	Alpha/Beta hydrolase fold|Peptidase S9, prolyl oligopeptidase, catalytic domain|Six-bladed beta-propeller, TolB-like|WD40-like Beta Propeller
	UM591_11751	extr	CE10.hmm	1.3e-18	hypothetical protein	Probable dipeptidyl-peptidase 5	IPR001375|IPR011042|IPR011659|IPR029058	Alpha/Beta hydrolase fold|Peptidase S9, prolyl oligopeptidase, catalytic domain|Six-bladed beta-propeller, TolB-like|WD40-like Beta Propeller
	UM591_11936		CBM67.hmm	6.9e-33	hypothetical protein	-	IPR008902|IPR008928|IPR008979|IPR013737|IPR016007	Alpha-L-rhamnosidase|Bacterial alpha-L-rhamnosidase|Bacterial alpha-L-rhamnosidase N-terminal|Galactose-binding domain-like|Six-hairpin glycosidase-like
	UM591_11936		GH78.hmm	1.7e-170	hypothetical protein	-	IPR008902|IPR008928|IPR008979|IPR013737|IPR016007	Alpha-L-rhamnosidase|Bacterial alpha-L-rhamnosidase|Bacterial alpha-L-rhamnosidase N-terminal|Galactose-binding domain-like|Six-hairpin glycosidase-like
	UM591_12164		CE1.hmm	2.8e-09	hypothetical protein	-	IPR029058|IPR029059	Alpha/Beta hydrolase fold|Alpha/beta hydrolase fold-5
	UM591_12164		CE10.hmm	0.00014	hypothetical protein	-	IPR029058|IPR029059	Alpha/Beta hydrolase fold|Alpha/beta hydrolase fold-5
	UM591_12223		CBM67.hmm	1e-39	alpha-l-rhamnosidase	-	IPR008902|IPR008928|IPR008979|IPR013737|IPR016007	Alpha-L-rhamnosidase|Bacterial alpha-L-rhamnosidase|Bacterial alpha-L-rhamnosidase N-terminal|Galactose-binding domain-like|Six-hairpin glycosidase-like
	UM591_12223		GH78.hmm	5.3e-170	alpha-l-rhamnosidase	-	IPR008902|IPR008928|IPR008979|IPR013737|IPR016007	Alpha-L-rhamnosidase|Bacterial alpha-L-rhamnosidase|Bacterial alpha-L-rhamnosidase N-terminal|Galactose-binding domain-like|Six-hairpin glycosidase-like
	UM591_12481		CBM18.hmm	2.8e-08	similar to chitin binding protein	-	IPR001002|IPR002509|IPR011330	Chitin-binding, type 1|Glycoside hydrolase/deacetylase, beta/alpha-barrel|Polysaccharide deacetylase
	UM591_12481		CE4.hmm	1.2e-27	similar to chitin binding protein	-	IPR001002|IPR002509|IPR011330	Chitin-binding, type 1|Glycoside hydrolase/deacetylase, beta/alpha-barrel|Polysaccharide deacetylase
	UM591_1264		CBM18.hmm	8.5e-09	-	-	IPR001002|IPR002509|IPR011330|IPR018371	Chitin-binding, type 1|Chitin-binding, type 1, conserved site|Glycoside hydrolase/deacetylase, beta/alpha-barrel|Polysaccharide deacetylase
	UM591_1264		CE4.hmm	2.9e-29	-	-	IPR001002|IPR002509|IPR011330|IPR018371	Chitin-binding, type 1|Chitin-binding, type 1, conserved site|Glycoside hydrolase/deacetylase, beta/alpha-barrel|Polysaccharide deacetylase
	UM591_1293	extr	GH35.hmm	1.5e-88	glycoside hydrolase family 35 protein	Probable beta-galactosidase A	IPR001944|IPR008979|IPR013781|IPR017853|IPR018954|IPR019801|IPR025300|IPR025972	Beta-galactosidase jelly roll domain|Beta-galactosidase, domain 2|Beta-galactosidase, domain 3|Galactose-binding domain-like|Glycoside hydrolase, catalytic domain|Glycoside hydrolase, family 35|Glycoside hydrolase, family 35, conserved site|Glycoside hydrolase, superfamily
	UM591_1293	extr	CBM37.hmm	0.00016	glycoside hydrolase family 35 protein	Probable beta-galactosidase A	IPR001944|IPR008979|IPR013781|IPR017853|IPR018954|IPR019801|IPR025300|IPR025972	Beta-galactosidase jelly roll domain|Beta-galactosidase, domain 2|Beta-galactosidase, domain 3|Galactose-binding domain-like|Glycoside hydrolase, catalytic domain|Glycoside hydrolase, family 35|Glycoside hydrolase, family 35, conserved site|Glycoside hydrolase, superfamily
	UM591_13159	extr	AA9.hmm	2.6e-05	-	-	-	-
	UM591_13159	extr	CBM19.hmm	1.3e-09	-	-	-	-
	UM591_13163	extr	PL22.hmm	0.00059	hypothetical protein	-	IPR001375|IPR002469|IPR022772|IPR024053|IPR029058	Alpha/Beta hydrolase fold|Peptidase S9, prolyl oligopeptidase, catalytic domain|Peptidase S9B, dipeptidylpeptidase IV N-terminal|von Hippel-Lindau disease tumor suppressor, beta domain|von Hippel-Lindau disease tumour suppressor, beta/alpha domain
	UM591_13163	extr	CE1.hmm	4.5e-12	hypothetical protein	-	IPR001375|IPR002469|IPR022772|IPR024053|IPR029058	Alpha/Beta hydrolase fold|Peptidase S9, prolyl oligopeptidase, catalytic domain|Peptidase S9B, dipeptidylpeptidase IV N-terminal|von Hippel-Lindau disease tumor suppressor, beta domain|von Hippel-Lindau disease tumour suppressor, beta/alpha domain
	UM591_2610	extr	AA9.hmm	8.4e-08	-	-	IPR004302	Chitin-binding, domain 3
	UM591_2610	extr	CBM19.hmm	5.4e-07	-	-	IPR004302	Chitin-binding, domain 3
	UM591_2842	extr	AA9.hmm	1.8e-60	glycosyl hydrolase family 61	-	IPR000254|IPR005103	Cellulose-binding domain, fungal|Glycoside hydrolase, family 61
	UM591_2842	extr	CBM1.hmm	8.5e-12	glycosyl hydrolase family 61	-	IPR000254|IPR005103	Cellulose-binding domain, fungal|Glycoside hydrolase, family 61
	UM591_2879	extr	GH15.hmm	4.5e-73	Six-hairpin glycosidase	Glucoamylase P	IPR000165|IPR002044|IPR008291|IPR008928|IPR011613|IPR012341|IPR013783|IPR013784	Carbohydrate binding module family 20|Carbohydrate-binding-like fold|Glucoamylase|Glucoamylase, starch-binding|Glycoside hydrolase family 15|Immunoglobulin-like fold|Six-hairpin glycosidase|Six-hairpin glycosidase-like
	UM591_2879	extr	CBM20.hmm	2.2e-21	Six-hairpin glycosidase	Glucoamylase P	IPR000165|IPR002044|IPR008291|IPR008928|IPR011613|IPR012341|IPR013783|IPR013784	Carbohydrate binding module family 20|Carbohydrate-binding-like fold|Glucoamylase|Glucoamylase, starch-binding|Glycoside hydrolase family 15|Immunoglobulin-like fold|Six-hairpin glycosidase|Six-hairpin glycosidase-like
	UM591_2957	extr	CBM18.hmm	5.4e-07	-	-	IPR001002|IPR001223|IPR011583|IPR013781|IPR017853|IPR018371|IPR029070	Chitin-binding, type 1|Chitin-binding, type 1, conserved site|Chitinase II|Chitinase insertion domain|Glycoside hydrolase, catalytic domain|Glycoside hydrolase, family 18, catalytic domain|Glycoside hydrolase, superfamily
	UM591_2957	extr	GH18.hmm	5e-50	-	-	IPR001002|IPR001223|IPR011583|IPR013781|IPR017853|IPR018371|IPR029070	Chitin-binding, type 1|Chitin-binding, type 1, conserved site|Chitinase II|Chitinase insertion domain|Glycoside hydrolase, catalytic domain|Glycoside hydrolase, family 18, catalytic domain|Glycoside hydrolase, superfamily
	UM591_3657	extr	CBM67.hmm	4.9e-13	putative alpha-l-rhamnosidase protein	-	IPR008902|IPR008928|IPR008979|IPR013737|IPR016007	Alpha-L-rhamnosidase|Bacterial alpha-L-rhamnosidase|Bacterial alpha-L-rhamnosidase N-terminal|Galactose-binding domain-like|Six-hairpin glycosidase-like
	UM591_3657	extr	GH78.hmm	2.9e-129	putative alpha-l-rhamnosidase protein	-	IPR008902|IPR008928|IPR008979|IPR013737|IPR016007	Alpha-L-rhamnosidase|Bacterial alpha-L-rhamnosidase|Bacterial alpha-L-rhamnosidase N-terminal|Galactose-binding domain-like|Six-hairpin glycosidase-like
	UM591_3694		GH74.hmm	1e-05	similar to vacuolar sorting protein	Vacuolar protein sorting/targeting protein 10	IPR006581|IPR011040	Sialidases|VPS10
	UM591_37	extr	CBM1.hmm	2.3e-12	endo-1,4-beta-xylanase	Endo-1,4-beta-xylanase	IPR000254|IPR001000|IPR013781|IPR017853	Cellulose-binding domain, fungal|Glycoside hydrolase, catalytic domain|Glycoside hydrolase, family 10|Glycoside hydrolase, superfamily
	UM591_37	extr	GH10.hmm	1.1e-103	endo-1,4-beta-xylanase	Endo-1,4-beta-xylanase	IPR000254|IPR001000|IPR013781|IPR017853	Cellulose-binding domain, fungal|Glycoside hydrolase, catalytic domain|Glycoside hydrolase, family 10|Glycoside hydrolase, superfamily
	UM591_3812	extr	GH35.hmm	3.6e-90	hypothetical protein	Probable beta-galactosidase C	IPR001944|IPR008979|IPR013781|IPR017853|IPR018954|IPR025300|IPR025972	Beta-galactosidase jelly roll domain|Beta-galactosidase, domain 2|Beta-galactosidase, domain 3|Galactose-binding domain-like|Glycoside hydrolase, catalytic domain|Glycoside hydrolase, family 35|Glycoside hydrolase, superfamily
	UM591_3812	extr	CBM67.hmm	1.5e-06	hypothetical protein	Probable beta-galactosidase C	IPR001944|IPR008979|IPR013781|IPR017853|IPR018954|IPR025300|IPR025972	Beta-galactosidase jelly roll domain|Beta-galactosidase, domain 2|Beta-galactosidase, domain 3|Galactose-binding domain-like|Glycoside hydrolase, catalytic domain|Glycoside hydrolase, family 35|Glycoside hydrolase, superfamily
	UM591_4033		CBM67.hmm	1e-24	alpha-l-rhamnosidase	-	IPR008902|IPR008928|IPR008979|IPR013737	Bacterial alpha-L-rhamnosidase|Bacterial alpha-L-rhamnosidase N-terminal|Galactose-binding domain-like|Six-hairpin glycosidase-like
	UM591_4033		GH78.hmm	7.4e-121	alpha-l-rhamnosidase	-	IPR008902|IPR008928|IPR008979|IPR013737	Bacterial alpha-L-rhamnosidase|Bacterial alpha-L-rhamnosidase N-terminal|Galactose-binding domain-like|Six-hairpin glycosidase-like
	UM591_4045		GT2.hmm	6e-08	similar to glycosyl hydrolase family 5 protein/cellulase	-	IPR001173|IPR001547|IPR013781|IPR017853|IPR029044	Glycoside hydrolase, catalytic domain|Glycoside hydrolase, family 5|Glycoside hydrolase, superfamily|Glycosyltransferase 2-like|Nucleotide-diphospho-sugar transferases
	UM591_4045		GH5.hmm	1.6e-33	similar to glycosyl hydrolase family 5 protein/cellulase	-	IPR001173|IPR001547|IPR013781|IPR017853|IPR029044	Glycoside hydrolase, catalytic domain|Glycoside hydrolase, family 5|Glycoside hydrolase, superfamily|Glycosyltransferase 2-like|Nucleotide-diphospho-sugar transferases
	UM591_445	extr	CBM18.hmm	1.2e-05	hypothetical protein	-	IPR001002|IPR002509|IPR011330|IPR018371	Chitin-binding, type 1|Chitin-binding, type 1, conserved site|Glycoside hydrolase/deacetylase, beta/alpha-barrel|Polysaccharide deacetylase
	UM591_445	extr	CE4.hmm	8.8e-30	hypothetical protein	-	IPR001002|IPR002509|IPR011330|IPR018371	Chitin-binding, type 1|Chitin-binding, type 1, conserved site|Glycoside hydrolase/deacetylase, beta/alpha-barrel|Polysaccharide deacetylase
	UM591_4734	cyto	PL3.hmm	1.1e-64	hypothetical protein	-	IPR000254|IPR004898|IPR011050|IPR012334	Cellulose-binding domain, fungal|Pectate lyase, catalytic|Pectin lyase fold|Pectin lyase fold/virulence factor
	UM591_4734	cyto	CBM1.hmm	1.1e-14	hypothetical protein	-	IPR000254|IPR004898|IPR011050|IPR012334	Cellulose-binding domain, fungal|Pectate lyase, catalytic|Pectin lyase fold|Pectin lyase fold/virulence factor
	UM591_5447	extr	GH5.hmm	1.4e-33	glycoside hydrolase family 5 protein	-	IPR001547|IPR005102|IPR013781|IPR013783|IPR014756|IPR016282|IPR017853	Carbohydrate binding X2 domain|Glycoside hydrolase, catalytic domain|Glycoside hydrolase, family 5|Glycoside hydrolase, family 5, endoglucanase B|Glycoside hydrolase, superfamily|Immunoglobulin E-set|Immunoglobulin-like fold
	UM591_5447	extr	CBM46.hmm	8.1e-21	glycoside hydrolase family 5 protein	-	IPR001547|IPR005102|IPR013781|IPR013783|IPR014756|IPR016282|IPR017853	Carbohydrate binding X2 domain|Glycoside hydrolase, catalytic domain|Glycoside hydrolase, family 5|Glycoside hydrolase, family 5, endoglucanase B|Glycoside hydrolase, superfamily|Immunoglobulin E-set|Immunoglobulin-like fold
	UM591_5465		GT2.hmm	4.7e-06	-	-	IPR029044	Nucleotide-diphospho-sugar transferases
	UM591_5465		GT21.hmm	4.1e-07	-	-	IPR029044	Nucleotide-diphospho-sugar transferases
	UM591_5663	extr	PL1.hmm	1.5e-45	-	-	IPR000254|IPR002022|IPR011050|IPR012334	Cellulose-binding domain, fungal|Pectate lyase/Amb allergen|Pectin lyase fold|Pectin lyase fold/virulence factor
	UM591_5663	extr	CBM1.hmm	6.8e-12	-	-	IPR000254|IPR002022|IPR011050|IPR012334	Cellulose-binding domain, fungal|Pectate lyase/Amb allergen|Pectin lyase fold|Pectin lyase fold/virulence factor
	UM591_6354		GT54.hmm	3.4e-09	hypothetical protein	-	IPR006759	Glycosyl transferase, family 54
	UM591_6354		GT25.hmm	2.6e-07	hypothetical protein	-	IPR006759	Glycosyl transferase, family 54
	UM591_6983		CE10.hmm	3.4e-38	hypothetical protein	-	IPR002018|IPR019826|IPR029058	Alpha/Beta hydrolase fold|Carboxylesterase type B, active site|Carboxylesterase, type B
	UM591_6983		CE7.hmm	0.00061	hypothetical protein	-	IPR002018|IPR019826|IPR029058	Alpha/Beta hydrolase fold|Carboxylesterase type B, active site|Carboxylesterase, type B
	UM591_7071	extr	AA9.hmm	1.2e-63	-	-	IPR000254|IPR005103	Cellulose-binding domain, fungal|Glycoside hydrolase, family 61
	UM591_7071	extr	CBM1.hmm	5.3e-11	-	-	IPR000254|IPR005103	Cellulose-binding domain, fungal|Glycoside hydrolase, family 61
	UM591_7099	extr	GH43.hmm	2.5e-30	hypothetical protein	-	IPR005084|IPR006710|IPR008979|IPR023296	Carbohydrate binding module family 6|Galactose-binding domain-like|Glycoside hydrolase, family 43|Glycosyl hydrolase, five-bladed beta-propellor domain
	UM591_7099	extr	CBM35.hmm	1.1e-16	hypothetical protein	-	IPR005084|IPR006710|IPR008979|IPR023296	Carbohydrate binding module family 6|Galactose-binding domain-like|Glycoside hydrolase, family 43|Glycosyl hydrolase, five-bladed beta-propellor domain
	UM591_7126		CBM48.hmm	9.9e-09	hypothetical protein	1,4-alpha-glucan-branching enzyme	IPR004193|IPR006047|IPR006048|IPR006407|IPR006589|IPR013780|IPR013781|IPR013783|IPR014756|IPR015902|IPR017853	1,4-alpha-glucan-branching enzyme, GlgB|Alpha-amylase, C-terminal all beta|Glycoside hydrolase, catalytic domain|Glycoside hydrolase, family 13|Glycoside hydrolase, family 13, N-terminal|Glycoside hydrolase, superfamily|Glycosyl hydrolase, family 13, all-beta|Glycosyl hydrolase, family 13, catalytic domain|Glycosyl hydrolase, family 13, subfamily, catalytic domain|Immunoglobulin E-set|Immunoglobu…
	UM591_7126		GH13.hmm	5.7e-26	hypothetical protein	1,4-alpha-glucan-branching enzyme	IPR004193|IPR006047|IPR006048|IPR006407|IPR006589|IPR013780|IPR013781|IPR013783|IPR014756|IPR015902|IPR017853	1,4-alpha-glucan-branching enzyme, GlgB|Alpha-amylase, C-terminal all beta|Glycoside hydrolase, catalytic domain|Glycoside hydrolase, family 13|Glycoside hydrolase, family 13, N-terminal|Glycoside hydrolase, superfamily|Glycosyl hydrolase, family 13, all-beta|Glycosyl hydrolase, family 13, catalytic domain|Glycosyl hydrolase, family 13, subfamily, catalytic domain|Immunoglobulin E-set|Immunoglobu…
	UM591_7563	extr	GH72.hmm	3.3e-136	carbohydrate-binding module family 43 protein	1,3-beta-glucanosyltransferase gel4	IPR004886|IPR012946|IPR013781|IPR017853	Glucanosyltransferase|Glycoside hydrolase, catalytic domain|Glycoside hydrolase, superfamily|X8
	UM591_7563	extr	CBM43.hmm	2.2e-14	carbohydrate-binding module family 43 protein	1,3-beta-glucanosyltransferase gel4	IPR004886|IPR012946|IPR013781|IPR017853	Glucanosyltransferase|Glycoside hydrolase, catalytic domain|Glycoside hydrolase, superfamily|X8
	UM591_7599	extr	GH32.hmm	7e-75	sucrose-6-phosphate hydrolase	-	IPR001362|IPR008985|IPR013148|IPR013189|IPR023296	Concanavalin A-like lectin/glucanases superfamily|Glycoside hydrolase, family 32|Glycosyl hydrolase family 32, C-terminal|Glycosyl hydrolase family 32, N-terminal|Glycosyl hydrolase, five-bladed beta-propellor domain
	UM591_7599	extr	CBM66.hmm	0.00012	sucrose-6-phosphate hydrolase	-	IPR001362|IPR008985|IPR013148|IPR013189|IPR023296	Concanavalin A-like lectin/glucanases superfamily|Glycoside hydrolase, family 32|Glycosyl hydrolase family 32, C-terminal|Glycosyl hydrolase family 32, N-terminal|Glycosyl hydrolase, five-bladed beta-propellor domain
	UM591_7889	extr	PL1.hmm	2.8e-48	hypothetical protein	-	IPR000254|IPR002022|IPR011050|IPR012334	Cellulose-binding domain, fungal|Pectate lyase/Amb allergen|Pectin lyase fold|Pectin lyase fold/virulence factor
	UM591_7889	extr	CBM1.hmm	3.9e-16	hypothetical protein	-	IPR000254|IPR002022|IPR011050|IPR012334	Cellulose-binding domain, fungal|Pectate lyase/Amb allergen|Pectin lyase fold|Pectin lyase fold/virulence factor
	UM591_8352		GH72.hmm	6.1e-113	similar to beta-1-3-glucanosyltransferase	-	IPR004886|IPR012946|IPR013781|IPR017853	Glucanosyltransferase|Glycoside hydrolase, catalytic domain|Glycoside hydrolase, superfamily|X8
	UM591_8352		CBM43.hmm	4.9e-15	similar to beta-1-3-glucanosyltransferase	-	IPR004886|IPR012946|IPR013781|IPR017853	Glucanosyltransferase|Glycoside hydrolase, catalytic domain|Glycoside hydrolase, superfamily|X8
	UM591_931	extr	GH13.hmm	2.4e-60	carbohydrate-binding module family 20 protein	-	IPR002044|IPR006046|IPR006047|IPR006589|IPR013780|IPR013781|IPR013783|IPR013784|IPR015340|IPR015902|IPR017853	Alpha amylase|Alpha-amylase, domain of unknown function DUF1966, C-terminal|Carbohydrate binding module family 20|Carbohydrate-binding-like fold|Glycoside hydrolase, catalytic domain|Glycoside hydrolase, family 13|Glycoside hydrolase, superfamily|Glycosyl hydrolase, family 13, all-beta|Glycosyl hydrolase, family 13, catalytic domain|Glycosyl hydrolase, family 13, subfamily, catalytic domain|Immun…
	UM591_931	extr	CBM20.hmm	2.8e-27	carbohydrate-binding module family 20 protein	-	IPR002044|IPR006046|IPR006047|IPR006589|IPR013780|IPR013781|IPR013783|IPR013784|IPR015340|IPR015902|IPR017853	Alpha amylase|Alpha-amylase, domain of unknown function DUF1966, C-terminal|Carbohydrate binding module family 20|Carbohydrate-binding-like fold|Glycoside hydrolase, catalytic domain|Glycoside hydrolase, family 13|Glycoside hydrolase, superfamily|Glycosyl hydrolase, family 13, all-beta|Glycosyl hydrolase, family 13, catalytic domain|Glycosyl hydrolase, family 13, subfamily, catalytic domain|Immun…
	UM591_9336		CBM67.hmm	1.9e-24	hypothetical protein	-	IPR008902|IPR008928|IPR008979|IPR013737|IPR016007	Alpha-L-rhamnosidase|Bacterial alpha-L-rhamnosidase|Bacterial alpha-L-rhamnosidase N-terminal|Galactose-binding domain-like|Six-hairpin glycosidase-like
	UM591_9336		GH78.hmm	1.4e-164	hypothetical protein	-	IPR008902|IPR008928|IPR008979|IPR013737|IPR016007	Alpha-L-rhamnosidase|Bacterial alpha-L-rhamnosidase|Bacterial alpha-L-rhamnosidase N-terminal|Galactose-binding domain-like|Six-hairpin glycosidase-like
	UM591_9489	extr	CBM35.hmm	6.2e-22	hypothetical protein	-	IPR000805|IPR005084|IPR008979|IPR013781|IPR017853|IPR022790	Carbohydrate binding module family 6|Endoglucanase H/Glycosyl hydrolase family 26|Galactose-binding domain-like|Glycoside hydrolase, catalytic domain|Glycoside hydrolase, family 26|Glycoside hydrolase, superfamily
	UM591_9489	extr	GH26.hmm	2.2e-107	hypothetical protein	-	IPR000805|IPR005084|IPR008979|IPR013781|IPR017853|IPR022790	Carbohydrate binding module family 6|Endoglucanase H/Glycosyl hydrolase family 26|Galactose-binding domain-like|Glycoside hydrolase, catalytic domain|Glycoside hydrolase, family 26|Glycoside hydrolase, superfamily
	UM591_9489	extr	CBM1.hmm	4.9e-05	hypothetical protein	-	IPR000805|IPR005084|IPR008979|IPR013781|IPR017853|IPR022790	Carbohydrate binding module family 6|Endoglucanase H/Glycosyl hydrolase family 26|Galactose-binding domain-like|Glycoside hydrolase, catalytic domain|Glycoside hydrolase, family 26|Glycoside hydrolase, superfamily
	UM591_9933	extr	AA9.hmm	2.6e-05	-	-	-	-
	UM591_9933	extr	CBM19.hmm	2.3e-09	-	-	-	-
GH28 (galacturonases)	UM591_1618	extr	GH28.hmm	4e-64	similar to extracellular exo-polygalacturonase	Alpha-L-rhamnosidase rgxB	IPR000743|IPR011050|IPR012334	Glycoside hydrolase, family 28|Pectin lyase fold|Pectin lyase fold/virulence factor
	UM591_1821	extr	GH28.hmm	3.3e-77	glycoside hydrolase family 28 protein	Exopolygalacturonase	IPR000743|IPR006626|IPR011050|IPR012334	Glycoside hydrolase, family 28|Parallel beta-helix repeat|Pectin lyase fold|Pectin lyase fold/virulence factor
	UM591_380	extr	GH28.hmm	3.4e-75	Glycoside hydrolase family 28	Exopolygalacturonase X	IPR000743|IPR006626|IPR011050|IPR012334	Glycoside hydrolase, family 28|Parallel beta-helix repeat|Pectin lyase fold|Pectin lyase fold/virulence factor
	UM591_5003	extr	GH28.hmm	2.4e-71	exopolygalacturonase	Exopolygalacturonase X-1	IPR000743|IPR011050|IPR012334	Glycoside hydrolase, family 28|Pectin lyase fold|Pectin lyase fold/virulence factor
	UM591_5969		GH28.hmm	5e-61	hypothetical protein	-	IPR000743|IPR006626|IPR011050|IPR012334	Glycoside hydrolase, family 28|Parallel beta-helix repeat|Pectin lyase fold|Pectin lyase fold/virulence factor
	UM591_7974	extr	GH28.hmm	9.1e-53	rhamnogalacturonase	Probable rhamnogalacturonase B	IPR000743|IPR011050|IPR012334	Glycoside hydrolase, family 28|Pectin lyase fold|Pectin lyase fold/virulence factor
	UM591_8865		GH28.hmm	1.3e-63	polygalacturonase	-	IPR000743|IPR011050|IPR012334	Glycoside hydrolase, family 28|Pectin lyase fold|Pectin lyase fold/virulence factor
	UM591_8867	extr	GH28.hmm	6e-60	Putative endo-xylogalacturonan hydrolase A	Endo-xylogalacturonan hydrolase A	IPR000743|IPR011050|IPR012334	Glycoside hydrolase, family 28|Pectin lyase fold|Pectin lyase fold/virulence factor
	UM591_8925	extr	GH28.hmm	2.9e-69	putative endopolygalacturonase	Endopolygalacturonase AN8327	IPR000743|IPR006626|IPR011050|IPR012334	Glycoside hydrolase, family 28|Parallel beta-helix repeat|Pectin lyase fold|Pectin lyase fold/virulence factor
	UM591_9494	extr	GH28.hmm	3.2e-77	putative endopolygalacturonase protein	Endopolygalacturonase 1	IPR000743|IPR006626|IPR011050|IPR012334	Glycoside hydrolase, family 28|Parallel beta-helix repeat|Pectin lyase fold|Pectin lyase fold/virulence factor
CE5 (Cutinases)	UM591_10676	extr	CE5.hmm	4.3e-44	putative acetylxylan esterase precursor protein	Acetylxylan esterase 2	IPR000675|IPR029058	Alpha/Beta hydrolase fold|Cutinase
	UM591_10958	extr	CE5.hmm	1.1e-34	conserved hypothetical protein	-	IPR000675|IPR029058	Alpha/Beta hydrolase fold|Cutinase
	UM591_12028		CE5.hmm	4.7e-41	-	-	IPR000675|IPR011150|IPR029058	Alpha/Beta hydrolase fold|Cutinase|Cutinase, monofunctional
	UM591_12933	extr	CE5.hmm	4.6e-36	cutinase	Cutinase 1	IPR000675|IPR011150|IPR029058	Alpha/Beta hydrolase fold|Cutinase|Cutinase, monofunctional
	UM591_2724	extr	CE5.hmm	1.5e-46	hypothetical protein	Cutinase	IPR000675|IPR011150|IPR029058	Alpha/Beta hydrolase fold|Cutinase|Cutinase, monofunctional
	UM591_6017	mito	CE5.hmm	3.2e-33	-	-	IPR000675|IPR011150|IPR029058	Alpha/Beta hydrolase fold|Cutinase|Cutinase, monofunctional
	UM591_6311	extr	CE5.hmm	2.9e-45	cutinase precursor	-	IPR000675|IPR011150|IPR029058	Alpha/Beta hydrolase fold|Cutinase|Cutinase, monofunctional
	UM591_6350	extr	CE5.hmm	8.1e-35	-	-	IPR000675|IPR029058	Alpha/Beta hydrolase fold|Cutinase
	UM591_7102	extr	CE5.hmm	1.6e-36	carbohydrate esterase family 5 protein	Cutinase	IPR000675|IPR029058	Alpha/Beta hydrolase fold|Cutinase
CE1	UM591_10376	extr	CE1.hmm	1.1e-18	hypothetical protein	-	IPR029058	Alpha/Beta hydrolase fold
	UM591_10641	extr	CE1.hmm	7.1e-22	similar to acetylxylan esterase 1 precursor	Acetylxylan esterase A	IPR010126|IPR029058	Alpha/Beta hydrolase fold|Esterase, PHB depolymerase
	UM591_10750		CE1.hmm	1.5e-13	hypothetical protein	-	IPR001375|IPR002469|IPR022772|IPR024053|IPR029058	Alpha/Beta hydrolase fold|Peptidase S9, prolyl oligopeptidase, catalytic domain|Peptidase S9B, dipeptidylpeptidase IV N-terminal|von Hippel-Lindau disease tumor suppressor, beta domain|von Hippel-Lindau disease tumour suppressor, beta/alpha domain
	UM591_11020		CE1.hmm	0.00039	hypothetical protein	-	IPR026195|IPR029058	Alpha/Beta hydrolase fold|P-selectin glycoprotein ligand 1
	UM591_11669		CE1.hmm	4.8e-06	feruloyl esterase, putative	Probable feruloyl esterase B	IPR011118|IPR029058	Alpha/Beta hydrolase fold|Tannase/feruloyl esterase
	UM591_11703	extr	CE1.hmm	0.00055	hypothetical protein	Dipeptidyl peptidase 4	IPR001375|IPR002469|IPR029058	Alpha/Beta hydrolase fold|Peptidase S9, prolyl oligopeptidase, catalytic domain|Peptidase S9B, dipeptidylpeptidase IV N-terminal
	UM591_11771	mito	CE1.hmm	3.3e-05	hypothetical protein	-	IPR029058	Alpha/Beta hydrolase fold
	UM591_11921		CE1.hmm	0.00021	hypothetical protein	-	IPR029058	Alpha/Beta hydrolase fold
	UM591_12033		CE1.hmm	3e-05	hypothetical protein	Putative carboxymethylenebutenolidase	IPR002925|IPR029058	Alpha/Beta hydrolase fold|Dienelactone hydrolase
	UM591_12164		CE1.hmm	2.8e-09	hypothetical protein	-	IPR029058|IPR029059	Alpha/Beta hydrolase fold|Alpha/beta hydrolase fold-5
	UM591_12543		CE1.hmm	2.8e-09	hypothetical protein	-	IPR000073|IPR029058	Alpha/Beta hydrolase fold|Alpha/beta hydrolase fold-1
	UM591_13075		CE1.hmm	3.3e-06	hypothetical protein	-	IPR029058	Alpha/Beta hydrolase fold
	UM591_13163	extr	CE1.hmm	4.5e-12	hypothetical protein	-	IPR001375|IPR002469|IPR022772|IPR024053|IPR029058	Alpha/Beta hydrolase fold|Peptidase S9, prolyl oligopeptidase, catalytic domain|Peptidase S9B, dipeptidylpeptidase IV N-terminal|von Hippel-Lindau disease tumor suppressor, beta domain|von Hippel-Lindau disease tumour suppressor, beta/alpha domain
	UM591_1331		CE1.hmm	7.6e-07	hypothetical protein	-	IPR010520|IPR029058	Alpha/Beta hydrolase fold|Protein of unknown function DUF1100, hydrolase-like
	UM591_14		CE1.hmm	7.3e-08	hypothetical protein	-	IPR000073|IPR000639|IPR029058	Alpha/Beta hydrolase fold|Alpha/beta hydrolase fold-1|Epoxide hydrolase-like
	UM591_1682	extr	CE1.hmm	2.2e-07	hypothetical protein	-	IPR000340|IPR000387|IPR016130|IPR020422|IPR029021|IPR029058	Alpha/Beta hydrolase fold|Dual specificity phosphatase, catalytic domain|Dual specificity phosphatase, subgroup, catalytic domain|Protein-tyrosine phosphatase, active site|Protein-tyrosine phosphatase-like|Protein-tyrosine/Dual specificity phosphatase
	UM591_1719		CE1.hmm	1.5e-08	-	-	IPR005065|IPR029058|IPR029059	Alpha/Beta hydrolase fold|Alpha/beta hydrolase fold-5|Platelet-activating factor acetylhydrolase
	UM591_1730		CE1.hmm	1.5e-12	similar to siderophore esterase IroE-like	-	IPR000801|IPR029058	Alpha/Beta hydrolase fold|Putative esterase
	UM591_2007		CE1.hmm	1.1e-05	similar to medium-chain fatty acid ethyl ester synthase/esterase 1	-	IPR000073|IPR012020|IPR029058	AB-hydrolase YheT, putative|Alpha/Beta hydrolase fold|Alpha/beta hydrolase fold-1
	UM591_2085	extr	CE1.hmm	1.3e-21	phb depolymerase family esterase	-	IPR010126|IPR029058	Alpha/Beta hydrolase fold|Esterase, PHB depolymerase
	UM591_2146	extr	CE1.hmm	8.6e-07	putative alpha beta hydrolase fold domain containing protein	-	IPR000073|IPR029058	Alpha/Beta hydrolase fold|Alpha/beta hydrolase fold-1
	UM591_2299	extr	CE1.hmm	7.4e-17	hypothetical protein	-	IPR001375|IPR029058	Alpha/Beta hydrolase fold|Peptidase S9, prolyl oligopeptidase, catalytic domain
	UM591_23		CE1.hmm	1.5e-06	hypothetical protein	-	IPR001806|IPR003578|IPR003579|IPR005065|IPR005225|IPR020849|IPR027417|IPR029058	Alpha/Beta hydrolase fold|P-loop containing nucleoside triphosphate hydrolase|Platelet-activating factor acetylhydrolase|Small GTP-binding protein domain|Small GTPase superfamily|Small GTPase superfamily, Rab type|Small GTPase superfamily, Ras type|Small GTPase superfamily, Rho type
	UM591_2534		CE1.hmm	2.3e-08	hypothetical protein	-	IPR003140|IPR029058	Alpha/Beta hydrolase fold|Phospholipase/carboxylesterase/thioesterase
	UM591_2669	extr	CE1.hmm	4.8e-19	similar to acetylxylan esterase 1 precursor	Acetylxylan esterase A	IPR010126|IPR029058	Alpha/Beta hydrolase fold|Esterase, PHB depolymerase
	UM591_3041	extr	CE1.hmm	5.2e-24	carbohydrate esterase family 1 protein	-	IPR010126|IPR029058	Alpha/Beta hydrolase fold|Esterase, PHB depolymerase
	UM591_3410		CE1.hmm	4.2e-13	hypothetical protein	Probable dipeptidyl-aminopeptidase B	IPR001375|IPR002469|IPR029058	Alpha/Beta hydrolase fold|Peptidase S9, prolyl oligopeptidase, catalytic domain|Peptidase S9B, dipeptidylpeptidase IV N-terminal
	UM591_4227		CE1.hmm	8.5e-05	hypothetical protein	-	IPR000639|IPR029058	Alpha/Beta hydrolase fold|Epoxide hydrolase-like
	UM591_4298		CE1.hmm	1.6e-12	hypothetical protein	Acyl-protein thioesterase 1	IPR003140|IPR029058	Alpha/Beta hydrolase fold|Phospholipase/carboxylesterase/thioesterase
	UM591_4555	extr	CE1.hmm	1.6e-19	carbohydrate esterase family 1 protein	-	IPR029058	Alpha/Beta hydrolase fold
	UM591_4587	extr	CE1.hmm	8.8e-06	hypothetical protein	-	IPR005065|IPR029058|IPR029059	Alpha/Beta hydrolase fold|Alpha/beta hydrolase fold-5|Platelet-activating factor acetylhydrolase
	UM591_4949		CE1.hmm	5e-08	hypothetical protein	-	IPR000073|IPR000639|IPR029058	Alpha/Beta hydrolase fold|Alpha/beta hydrolase fold-1|Epoxide hydrolase-like
	UM591_5019	extr	CE1.hmm	1.3e-06	hypothetical protein	-	IPR005152|IPR029058	Alpha/Beta hydrolase fold|Lipase, secreted
	UM591_5050		CE1.hmm	7.4e-06	hydrolase alpha/beta fold family	-	IPR000073|IPR000639|IPR029058	Alpha/Beta hydrolase fold|Alpha/beta hydrolase fold-1|Epoxide hydrolase-like
	UM591_5057		CE1.hmm	0.00018	similar to protein phosphatase methylesterase 1	Protein phosphatase methylesterase 1	IPR016812|IPR029058	Alpha/Beta hydrolase fold|Protein phosphatase methylesterase, eukaryotic
	UM591_5214		CE1.hmm	3.9e-05	conserved hypothetical protein	-	IPR029058	Alpha/Beta hydrolase fold
	UM591_5226		CE1.hmm	5.1e-50	S-formylglutathione hydrolase	S-formylglutathione hydrolase	IPR000801|IPR014186|IPR029058	Alpha/Beta hydrolase fold|Putative esterase|S-formylglutathione hydrolase
	UM591_5441		CE1.hmm	3.9e-06	hypothetical protein	-	IPR000073|IPR002410|IPR029058	Alpha/Beta hydrolase fold|Alpha/beta hydrolase fold-1|Peptidase S33
	UM591_5980		CE1.hmm	9e-06	alpha/beta fold family hydrolase, putative	-	IPR000073|IPR029058	Alpha/Beta hydrolase fold|Alpha/beta hydrolase fold-1
	UM591_607	extr	CE1.hmm	4.9e-18	similar to acetylxylan esterase 1 precursor	-	IPR010126|IPR029058	Alpha/Beta hydrolase fold|Esterase, PHB depolymerase
	UM591_6184		CE1.hmm	5.6e-05	hypothetical protein	Probable lipase C16A3.12c	IPR000073|IPR006693|IPR029058	Alpha/Beta hydrolase fold|Alpha/beta hydrolase fold-1|Partial AB-hydrolase lipase domain
	UM591_6408		CE1.hmm	1.1e-06	hypothetical protein	-	IPR029058	Alpha/Beta hydrolase fold
	UM591_6580		CE1.hmm	9.9e-05	-	-	IPR000639|IPR029058	Alpha/Beta hydrolase fold|Epoxide hydrolase-like
	UM591_7440		CE1.hmm	4.2e-08	proline iminopeptidase	-	IPR002410|IPR029058	Alpha/Beta hydrolase fold|Peptidase S33
	UM591_7839	extr	CE1.hmm	6.7e-06	-	-	IPR011118|IPR029058	Alpha/Beta hydrolase fold|Tannase/feruloyl esterase
	UM591_7843		CE1.hmm	2.2e-19	hypothetical protein	-	IPR029058	Alpha/Beta hydrolase fold
	UM591_7848		CE1.hmm	7e-08	pigment biosynthesis protein Ayg1	-	IPR029058	Alpha/Beta hydrolase fold
	UM591_8771		CE1.hmm	2.8e-05	-	-	IPR029058	Alpha/Beta hydrolase fold
	UM591_8984	extr	CE1.hmm	1.8e-17	carbohydrate esterase family 1 protein	-	IPR029058	Alpha/Beta hydrolase fold
CE10	UM591_3571	extr	CE10.hmm	6.4e-27	hypothetical protein	-	IPR002018|IPR019826|IPR029058	Alpha/Beta hydrolase fold|Carboxylesterase type B, active site|Carboxylesterase, type B
	UM591_3716		CE10.hmm	8.6e-28	hypothetical protein	-	IPR002018|IPR029058	Alpha/Beta hydrolase fold|Carboxylesterase, type B
	UM591_3801	extr	CE10.hmm	1.7e-35	hypothetical protein	-	IPR002018|IPR002168|IPR019826|IPR029058	Alpha/Beta hydrolase fold|Carboxylesterase type B, active site|Carboxylesterase, type B|Lipase, GDXG, active site
	UM591_3803		CE10.hmm	9.4e-30	-	-	IPR013094|IPR029058	Alpha/Beta hydrolase fold|Alpha/beta hydrolase fold-3
	UM591_3953		CE10.hmm	2.7e-05	dienelactone hydrolase family protein	-	IPR002925|IPR029058	Alpha/Beta hydrolase fold|Dienelactone hydrolase
	UM591_4061		CE10.hmm	4.8e-36	hypothetical protein	-	IPR002168|IPR013094|IPR029058	Alpha/Beta hydrolase fold|Alpha/beta hydrolase fold-3|Lipase, GDXG, active site
	UM591_4061		CE10.hmm	3.3e-07	hypothetical protein	-	IPR002168|IPR013094|IPR029058	Alpha/Beta hydrolase fold|Alpha/beta hydrolase fold-3|Lipase, GDXG, active site
	UM591_4450	extr	CE10.hmm	1.7e-37	-	-	IPR002018|IPR019826|IPR029058	Alpha/Beta hydrolase fold|Carboxylesterase type B, active site|Carboxylesterase, type B
	UM591_4791	extr	CE10.hmm	1.3e-27	hypothetical protein	-	IPR002018|IPR019819|IPR019826|IPR029058	Alpha/Beta hydrolase fold|Carboxylesterase type B, active site|Carboxylesterase type B, conserved site|Carboxylesterase, type B
	UM591_4838		CE10.hmm	2.6e-27	hypothetical protein	-	IPR002018|IPR002168|IPR019826|IPR029058	Alpha/Beta hydrolase fold|Carboxylesterase type B, active site|Carboxylesterase, type B|Lipase, GDXG, active site
	UM591_4869		CE10.hmm	1.6e-49	-	-	IPR013094|IPR029058	Alpha/Beta hydrolase fold|Alpha/beta hydrolase fold-3
	UM591_4896		CE10.hmm	8.5e-31	hypothetical protein	-	IPR013094|IPR029058	Alpha/Beta hydrolase fold|Alpha/beta hydrolase fold-3
	UM591_490		CE10.hmm	3.3e-29	-	-	IPR002018|IPR019819|IPR019826|IPR029058	Alpha/Beta hydrolase fold|Carboxylesterase type B, active site|Carboxylesterase type B, conserved site|Carboxylesterase, type B
	UM591_5014	extr	CE10.hmm	2.6e-30	similar to lipase II precursor	-	IPR002018|IPR019826|IPR029058	Alpha/Beta hydrolase fold|Carboxylesterase type B, active site|Carboxylesterase, type B
	UM591_5064		CE10.hmm	3.9e-19	hypothetical protein	-	IPR001375|IPR011659|IPR015943|IPR029058	Alpha/Beta hydrolase fold|Peptidase S9, prolyl oligopeptidase, catalytic domain|WD40-like Beta Propeller|WD40/YVTN repeat-like-containing domain
	UM591_5103		CE10.hmm	9.5e-32	extracellular lipase	-	IPR002018|IPR019826|IPR029058	Alpha/Beta hydrolase fold|Carboxylesterase type B, active site|Carboxylesterase, type B
	UM591_5191	extr	CE10.hmm	1.5e-28	carboxylesterase	-	IPR002018|IPR029058	Alpha/Beta hydrolase fold|Carboxylesterase, type B
	UM591_5281	extr	CE10.hmm	1.3e-24	fatty acyl-CoA hydrolase	-	IPR002018|IPR029058	Alpha/Beta hydrolase fold|Carboxylesterase, type B
	UM591_5369		CE10.hmm	9.8e-26	hypothetical protein	-	IPR013094|IPR029058	Alpha/Beta hydrolase fold|Alpha/beta hydrolase fold-3
	UM591_5611	extr	CE10.hmm	3.1e-27	hypothetical protein	-	IPR002018|IPR019826|IPR029058	Alpha/Beta hydrolase fold|Carboxylesterase type B, active site|Carboxylesterase, type B
	UM591_5640		CE10.hmm	9.7e-26	-	-	IPR001128|IPR002018|IPR002401|IPR017972|IPR019826|IPR029058	Alpha/Beta hydrolase fold|Carboxylesterase type B, active site|Carboxylesterase, type B|Cytochrome P450|Cytochrome P450, E-class, group I|Cytochrome P450, conserved site
	UM591_5869	extr	CE10.hmm	2.3e-32	hypothetical protein	-	IPR000997|IPR002018|IPR019819|IPR019826|IPR029058	Alpha/Beta hydrolase fold|Carboxylesterase type B, active site|Carboxylesterase type B, conserved site|Carboxylesterase, type B|Cholinesterase
	UM591_596		CE10.hmm	1.8e-38	-	-	IPR013094|IPR029058	Alpha/Beta hydrolase fold|Alpha/beta hydrolase fold-3
	UM591_5968		CE10.hmm	1.1e-28	putative alpha beta hydrolase fold-3 protein	-	IPR013094|IPR029058	Alpha/Beta hydrolase fold|Alpha/beta hydrolase fold-3
	UM591_5996		CE10.hmm	0.00069	-	-	IPR003140|IPR029058	Alpha/Beta hydrolase fold|Phospholipase/carboxylesterase/thioesterase
	UM591_6268		CE10.hmm	4.6e-28	hypothetical protein	-	IPR002018|IPR019826|IPR029058	Alpha/Beta hydrolase fold|Carboxylesterase type B, active site|Carboxylesterase, type B
	UM591_638		CE10.hmm	5.2e-28	carboxylesterase	-	IPR002018|IPR007568|IPR019819|IPR019826|IPR029058	Alpha/Beta hydrolase fold|Carboxylesterase type B, active site|Carboxylesterase type B, conserved site|Carboxylesterase, type B|RTA-like protein
	UM591_644	extr	CE10.hmm	6e-32	-	-	IPR002018|IPR019819|IPR019826|IPR029058	Alpha/Beta hydrolase fold|Carboxylesterase type B, active site|Carboxylesterase type B, conserved site|Carboxylesterase, type B
	UM591_6465		CE10.hmm	1.2e-47	hypothetical protein	-	IPR013094|IPR029058	Alpha/Beta hydrolase fold|Alpha/beta hydrolase fold-3
	UM591_6473	extr	CE10.hmm	4.2e-30	carboxylesterase	-	IPR002018|IPR019826|IPR029058	Alpha/Beta hydrolase fold|Carboxylesterase type B, active site|Carboxylesterase, type B
	UM591_6559		CE10.hmm	0.00015	-	-	IPR029058	Alpha/Beta hydrolase fold
	UM591_6983		CE10.hmm	3.4e-38	hypothetical protein	-	IPR002018|IPR019826|IPR029058	Alpha/Beta hydrolase fold|Carboxylesterase type B, active site|Carboxylesterase, type B
	UM591_7225	extr	CE10.hmm	1.2e-32	hypothetical protein	-	IPR002018|IPR019819|IPR019826|IPR029058	Alpha/Beta hydrolase fold|Carboxylesterase type B, active site|Carboxylesterase type B, conserved site|Carboxylesterase, type B
	UM591_7226		CE10.hmm	0.00027	-	-	IPR029058	Alpha/Beta hydrolase fold
	UM591_7258		CE10.hmm	9.4e-22	Alpha/beta hydrolase fold-3	-	IPR013094|IPR029058	Alpha/Beta hydrolase fold|Alpha/beta hydrolase fold-3
	UM591_7412	extr	CE10.hmm	1.2e-28	similar to carboxylesterase family protein	-	IPR002018|IPR019819|IPR019826|IPR029058	Alpha/Beta hydrolase fold|Carboxylesterase type B, active site|Carboxylesterase type B, conserved site|Carboxylesterase, type B
	UM591_745	extr	CE10.hmm	2.7e-30	hypothetical protein	-	IPR002018|IPR019826|IPR029058	Alpha/Beta hydrolase fold|Carboxylesterase type B, active site|Carboxylesterase, type B
	UM591_7641		CE10.hmm	2e-30	hypothetical protein	-	IPR002018|IPR029058	Alpha/Beta hydrolase fold|Carboxylesterase, type B
	UM591_7756	extr	CE10.hmm	7.9e-31	similar to carotenoid ester lipase precursor	-	IPR002018|IPR019826|IPR029058	Alpha/Beta hydrolase fold|Carboxylesterase type B, active site|Carboxylesterase, type B
	UM591_7892	extr	CE10.hmm	7.3e-09	hypothetical protein	-	IPR029058	Alpha/Beta hydrolase fold
	UM591_7957		CE10.hmm	3.1e-24	hypothetical protein	-	IPR002168|IPR013094|IPR029058	Alpha/Beta hydrolase fold|Alpha/beta hydrolase fold-3|Lipase, GDXG, active site
	UM591_8027		CE10.hmm	2.3e-50	hypothetical protein	-	IPR013094|IPR029058	Alpha/Beta hydrolase fold|Alpha/beta hydrolase fold-3
	UM591_8359		CE10.hmm	2.8e-44	-	-	IPR013094|IPR029058	Alpha/Beta hydrolase fold|Alpha/beta hydrolase fold-3
	UM591_862		CE10.hmm	5e-28	-	-	IPR002018|IPR019826|IPR029058	Alpha/Beta hydrolase fold|Carboxylesterase type B, active site|Carboxylesterase, type B
	UM591_8903	extr	CE10.hmm	1.9e-27	hypothetical protein	-	IPR002018|IPR019826|IPR029058	Alpha/Beta hydrolase fold|Carboxylesterase type B, active site|Carboxylesterase, type B
	UM591_9003	extr	CE10.hmm	1e-31	Carboxylesterase type B	-	IPR002018|IPR019826|IPR029058	Alpha/Beta hydrolase fold|Carboxylesterase type B, active site|Carboxylesterase, type B
	UM591_9068		CE10.hmm	5.7e-11	-	-	IPR000595|IPR001128|IPR001375|IPR002401|IPR017972|IPR029058	Alpha/Beta hydrolase fold|Cyclic nucleotide-binding domain|Cytochrome P450|Cytochrome P450, E-class, group I|Cytochrome P450, conserved site|Peptidase S9, prolyl oligopeptidase, catalytic domain
	UM591_9183		CE10.hmm	4.8e-40	esterase/lipase/thioesterase	-	IPR013094|IPR029058	Alpha/Beta hydrolase fold|Alpha/beta hydrolase fold-3
	UM591_9270	extr	CE10.hmm	3e-34	-	-	IPR002018|IPR019819|IPR019826|IPR029058	Alpha/Beta hydrolase fold|Carboxylesterase type B, active site|Carboxylesterase type B, conserved site|Carboxylesterase, type B
	UM591_9356		CE10.hmm	4.8e-11	hypothetical protein	-	IPR029058	Alpha/Beta hydrolase fold
	UM591_9454		CE10.hmm	8.6e-32	-	-	IPR013094|IPR029058	Alpha/Beta hydrolase fold|Alpha/beta hydrolase fold-3
	UM591_9507		CE10.hmm	1.1e-17	-	-	IPR013094|IPR029058	Alpha/Beta hydrolase fold|Alpha/beta hydrolase fold-3
	UM591_9508		CE10.hmm	2e-21	-	-	IPR002168|IPR013094|IPR029058	Alpha/Beta hydrolase fold|Alpha/beta hydrolase fold-3|Lipase, GDXG, active site
	UM591_966		CE10.hmm	2.5e-26	-	-	IPR002018|IPR019826|IPR029058	Alpha/Beta hydrolase fold|Carboxylesterase type B, active site|Carboxylesterase, type B
	UM591_9924		CE10.hmm	5.3e-18	hypothetical protein	-	IPR001680|IPR013094|IPR015943|IPR017986|IPR029058	Alpha/Beta hydrolase fold|Alpha/beta hydrolase fold-3|WD40 repeat|WD40-repeat-containing domain|WD40/YVTN repeat-like-containing domain
