# Supplementary material for: Genomic insight into pathogenicity of dematiaceous fungus Corynespora cassiicola
Source: PeerJ. 2017 Jan 26;5:e2841. doi: 10.7717/peerj.2841 (PMC5274520; doi:10.7717/peerj.2841)
Supplement: Supplemental Information 7 [file peerj-05-2841-s007.xlsx]

## Sheet: Supplementary Table S7
		Supplementary Table S7: Peptidases annotated using MEROPS with reference to PHI-base, NCBI nr, Swiss-Prot and Interpro data.
Type of Peptidase	MEROPS Family	MEROPS Description	Gene	Active Site Residue	Peptidase Localization	Cysteine Content	PHI Identity (%)	PHI factor	PHI Description	NR Description	Swiss-Prot Description	Interpro Description
Aspartic	A01A	aspergillopepsin I (Aspergillus saitoi)	UM591_8516	D131, Y175, D320	extr					hypothetical protein	-	Aspartic peptidase|Aspartic peptidase domain|Aspartic peptidase, active site
		candidapepsin SAP4 (Candida albicans)	UM591_12770	D84, Y133, D281	extr					hypothetical protein	Probable aspartic-type endopeptidase OPSB	Aspartic peptidase|Aspartic peptidase domain|Aspartic peptidase, active site
		peptidase F (Aspergillus fumigatus)	UM591_3092	D115, Y156, D296	extr					hypothetical protein	Aspartic protease PEP1	Aspartic peptidase|Aspartic peptidase domain|Aspartic peptidase, active site
		saccharopepsin (Saccharomyces cerevisiae)	UM591_9886	D103, Y146, D286	extr		88.4	PHI:697	PHI:697#ugt51E1#AAM81358#Unaffected pathogenicity#Leptosphaeria maculans#Phoma stem canker#Brassica juncea	similar to Vacuolar aspartyl protease (proteinase A)	Vacuolar protease A	Aspartic peptidase|Aspartic peptidase domain|Aspartic peptidase, active site
Cysteine	C01A	allergen Blo t 1 ({Blomia tropicalis}) (Blomia tropicalis)	UM591_2387	Q109, C115, H272, N290	extr					-	-	Peptidase C1A|Peptidase C1A, papain C-terminal
	C13	glycosylphosphatidylinositol:protein transamidase (Saccharomyces cerevisiae)	UM591_11118	H143, C180	plas					hypothetical protein	-	Peptidase C13, legumain
Metallo	M10A	matrix metallopeptidase-19 (Homo sapiens)	UM591_11462	E245	extr					hypothetical protein	-	Metallopeptidase, catalytic domain|Peptidase M10, metallopeptidase|Peptidase M10A|Peptidase, metallopeptidase|Peptidoglycan binding-like
		myroilysin (Myroides profundi)	UM591_9269	E201	extr	high_cysteine				-	-	Metallopeptidase, catalytic domain|Peptidase M12A, astacin|Peptidase, metallopeptidase
	M12A	LAST peptidase ({Limulus polyphemus}) (Limulus polyphemus)	UM591_13297	E176	extr					-	-	Metallopeptidase, catalytic domain|Peptidase M12A, astacin|Peptidase, metallopeptidase
		NAS-1 peptidase ({Caenorhabditis elegans}) (Caenorhabditis elegans)	UM591_5960	E191	extr					-	-	Metallopeptidase, catalytic domain|Peptidase M12A, astacin|Peptidase, metallopeptidase
		nas-14 g.p. ({Caenorhabditis elegans}) (Caenorhabditis elegans)	UM591_6624	E186	extr	high_cysteine				-	-	Metallopeptidase, catalytic domain|Peptidase M12A, astacin|Peptidase, metallopeptidase
		nas-39 g.p. ({Caenorhabditis elegans}) (Caenorhabditis elegans)	UM591_4842	E193	extr					-	-	Metallopeptidase, catalytic domain|Peptidase M12A, astacin|Peptidase, metallopeptidase
		TOH-2 peptidase (Caenorhabditis elegans)	UM591_9269	E201	extr	high_cysteine				-	-	Metallopeptidase, catalytic domain|Peptidase M12A, astacin|Peptidase, metallopeptidase
	M14A	carboxypeptidase MeCPA (Metarhizium anisopliae)	UM591_10683	R232, E381	extr					similar to carboxypeptidase A1 precursor	-	Peptidase M14, carboxypeptidase A
			UM591_2086	R252, E409	extr					hypothetical protein	-	Peptidase M14, carboxypeptidase A|Proteinase inhibitor, propeptide
			UM591_6488	R232, E381	extr					hypothetical protein	Probable metallocarboxypeptidase A	Peptidase M14, carboxypeptidase A|Proteinase inhibitor, carboxypeptidase propeptide|Proteinase inhibitor, propeptide
			UM591_8943	R236, E389	extr					-	-	Peptidase M14, carboxypeptidase A|Proteinase inhibitor, carboxypeptidase propeptide|Proteinase inhibitor, propeptide
		CG8563 protein ({Drosophila melanogaster}) (Drosophila melanogaster)	UM591_11887	R251, >E	extr					hypothetical protein	-	Peptidase M14, carboxypeptidase A
		insect gut carboxypeptidase-3 (Helicoverpa zea)	UM591_1958	R256, >E	extr					hypothetical protein	-	Peptidase M14, carboxypeptidase A
	M20A	C44E12.1 g.p. ({Caenorhabditis elegans}) (Caenorhabditis elegans)	UM591_12940	D97, E160	extr					hypothetical protein	Peptidase M20 domain-containing protein SMAC_03666.2	Peptidase M20|Peptidase M20, dimerisation domain
			UM591_7411	D106, E169	extr					hypothetical protein	-	ArgE/DapE/ACY1/CPG2/YscS, conserved site|Peptidase M20|Peptidase M20, dimerisation domain
	M28A	aminopeptidase Y (Saccharomyces cerevisiae)	UM591_5483	D273, E315	cyto					similar to aminopeptidase Y	-	Peptidase M28|Protease-associated domain, PA
			UM591_629	D257, E299	extr					hypothetical protein	-	Peptidase M28|Protease-associated domain, PA
			UM591_7168	D273, E315	extr					hypothetical protein	Probable leucine aminopeptidase 2	Peptidase M28|Protease-associated domain, PA
		Mername-AA063 peptidase (Aspergillus fumigatus)	UM591_4361	D191, E246	extr					similar to leucyl aminopeptidase	Leucine aminopeptidase 1	Peptidase M28
			UM591_4490	D176, E231	extr					similar to leucyl aminopeptidase	-	Peptidase M28
			UM591_6368	D175, E230	extr					hypothetical protein	Leucine aminopeptidase 1	Peptidase M28
			UM591_8685	D189, E244	extr					hypothetical protein	Leucine aminopeptidase 1	Peptidase M28
		secreted aminopeptidase ({Pseudomonas}-type) (Pseudomonas aeruginosa)	UM591_11691	D251, E293	extr					hypothetical protein	Probable leucine aminopeptidase 2	Peptidase M28|Protease-associated domain, PA
	M28B	At5g19740 ({Arabidopsis thaliana})-type peptidase (Arabidopsis thaliana)	UM591_11444	D328, E374	extr					-	-	Peptidase M28|Protease-associated domain, PA|Transferrin receptor-like, dimerisation domain
			UM591_6678	D372, E418	extr					hypothetical protein	-	Peptidase M28|Protease-associated domain, PA|Transferrin receptor-like, dimerisation domain
	M35	deuterolysin (Aspergillus flavus)	UM591_645	E302	extr					metalloproteinase	Neutral protease 2 homolog MGG_10927	Metallopeptidase, catalytic domain|Peptidase M35, deuterolysin
		penicillolysin (Penicillium citrinum)	UM591_10442	E304	extr					hypothetical protein	Neutral protease 2 homolog SNOG_10522	Metallopeptidase, catalytic domain|Peptidase M35, deuterolysin
			UM591_9528	E302	extr	high_cysteine				-	-	Metallopeptidase, catalytic domain|Peptidase M35, deuterolysin
	M36	fungalysin (Aspergillus fumigatus)	UM591_1664	E430	extr					hypothetical protein	Extracellular metalloproteinase 2	FTP domain|Peptidase M36, fungalysin
	M43B	peptidase PoFE ({Pleurotus ostreatus}) (Pleurotus ostreatus)	UM591_2273	E201	extr	high_cysteine				hypothetical protein	-	Metallopeptidase, catalytic domain|Peptidase M43, pregnancy-associated plasma-A
			UM591_4910	E178	extr	high_cysteine				-	-	Metallopeptidase, catalytic domain|Peptidase M43, pregnancy-associated plasma-A
			UM591_6792	E190	extr					metalloprotease	Extracellular metalloprotease GLRG_06511	Metallopeptidase, catalytic domain|Peptidase M43, pregnancy-associated plasma-A
Serine	S01A	trypsin (fungal) (Fusarium oxysporum)	UM591_2427	H78, D123, S221	extr					-	-	Peptidase S1|Peptidase S1, trypsin family, active site|Peptidase S1A, chymotrypsin-type|Trypsin-like cysteine/serine peptidase domain
			UM591_304	H73, D116, S210	extr	high_cysteine				hypothetical protein	Trypsin	Peptidase S1|Peptidase S1, trypsin family, active site|Peptidase S1A, chymotrypsin-type|Trypsin-like cysteine/serine peptidase domain
	S01E	CHY1 peptidase ({Metarhizium anisopliae}) (Metarhizium anisopliae)	UM591_6515	H219, D248, S329	extr					hypothetical protein	-	Peptidase S1|Peptidase S1, trypsin family, active site|Peptidase S1A, alpha-lytic prodomain|Peptidase S1A, streptogrisin|Trypsin-like cysteine/serine peptidase domain
	S08A	cerevisin (Saccharomyces cerevisiae)	UM591_3692	D163, H193, N289, S358	extr					hypothetical protein	-	Peptidase S8, subtilisin, Asp-active site|Peptidase S8, subtilisin, His-active site|Peptidase S8, subtilisin, Ser-active site|Peptidase S8, subtilisin-related|Peptidase S8/S53 domain
			UM591_6187	D186, H218, N319, S384	cyto		64.1	PHI:2117	PHI:2117#SPM1#P58371#Reduced virulence#Magnaporthe oryzae (related: Magnaporthe grisea)#Rice blast#Rice	hypothetical protein	Subtilisin-like protease CPC735_031240	Peptidase S8, subtilisin, His-active site|Peptidase S8, subtilisin, Ser-active site|Peptidase S8, subtilisin-related|Peptidase S8/S53 domain|Proteinase inhibitor I9
		cuticle-degrading peptidase of parasitic fungus (Metarhizium anisopliae)	UM591_7264	D175, H211, N304, S368	extr					-	-	Peptidase S8, subtilisin, Ser-active site|Peptidase S8, subtilisin-related|Peptidase S8/S53 domain
		IspA peptidase (Bacillus subtilis)	UM591_13531	D181, H223, N315, S379	extr					-	-	Peptidase S8, subtilisin, Ser-active site|Peptidase S8, subtilisin-related|Peptidase S8/S53 domain
		Mername-AA219 peptidase (Trichoderma harzianum)	UM591_2377	D166, H197, N288, S358	extr					alkaline serine protease alp1	Alkaline proteinase	Peptidase S8, subtilisin, Asp-active site|Peptidase S8, subtilisin, His-active site|Peptidase S8, subtilisin, Ser-active site|Peptidase S8, subtilisin-related|Peptidase S8/S53 domain|Proteinase inhibitor I9|Proteinase inhibitor, propeptide
		oryzin (Aspergillus flavus)	UM591_2694	D159, H190, N281, S349	extr					similar to subtilisin-like protease	Alkaline protease 1	Peptidase S8, subtilisin, Asp-active site|Peptidase S8, subtilisin, His-active site|Peptidase S8, subtilisin, Ser-active site|Peptidase S8, subtilisin-related|Peptidase S8/S53 domain|Proteinase inhibitor I9|Proteinase inhibitor, propeptide
		PoSl ({Pleurotus ostreatus})-type peptidase (Pleurotus ostreatus)	UM591_4884	D157, H207, N300, S532	extr					-	-	Peptidase S8, subtilisin, Asp-active site|Peptidase S8, subtilisin, His-active site|Peptidase S8, subtilisin, Ser-active site|Peptidase S8, subtilisin-related|Peptidase S8/S53 domain|Peptidase S8A, DUF1034 C-terminal
			UM591_6195	D151, H201, N294, S522	extr					putative minor extracellular protease vpr protein	-	Peptidase S8, subtilisin, Asp-active site|Peptidase S8, subtilisin, His-active site|Peptidase S8, subtilisin, Ser-active site|Peptidase S8, subtilisin-related|Peptidase S8/S53 domain|Peptidase S8A, DUF1034 C-terminal|Protease-associated domain, PA
	S09B	dipeptidyl peptidase IV ({Aspergillus}-type) (Aspergillus oryzae)	UM591_11703	S626, D703, H738	extr					hypothetical protein	Dipeptidyl peptidase 4	Alpha/Beta hydrolase fold|Peptidase S9, prolyl oligopeptidase, catalytic domain|Peptidase S9B, dipeptidylpeptidase IV N-terminal
	S09C	dipeptidyl-peptidase V (Aspergillus fumigatus)	UM591_11751	S570, D650, H682	extr					hypothetical protein	Probable dipeptidyl-peptidase 5	Alpha/Beta hydrolase fold|Peptidase S9, prolyl oligopeptidase, catalytic domain|Six-bladed beta-propeller, TolB-like|WD40-like Beta Propeller
			UM591_1895	S568, D649, H681	extr					similar to dipeptidyl-peptidase V precursor	-	Alpha/Beta hydrolase fold|Peptidase S9, prolyl oligopeptidase, catalytic domain|Six-bladed beta-propeller, TolB-like
	S10	carboxypeptidase O (Aspergillus saitoi)	UM591_6461	S219, D439, H508	extr					carboxypeptidase	-	Alpha/Beta hydrolase fold|Peptidase S10, serine carboxypeptidase|Peptidase S10, serine carboxypeptidase, active site
			UM591_9516	S211, D419, H488	extr		53.2	PHI:903	PHI:903#um01888#Q4PDC5#Unaffected pathogenicity#Ustilago maydis#Corn smut#Maize	carboxypeptidase cpdS precursor	-	Alpha/Beta hydrolase fold|Peptidase S10, serine carboxypeptidase|Peptidase S10, serine carboxypeptidase, active site
		carboxypeptidase OcpB (Aspergillus oryzae)	UM591_11154	S223, D424, H479	extr					carboxypeptidase S1	-	Alpha/Beta hydrolase fold|Peptidase S10, serine carboxypeptidase
			UM591_11993	S242, D459, H517	extr					hypothetical protein	Carboxypeptidase S1 homolog B	Alpha/Beta hydrolase fold|Peptidase S10, serine carboxypeptidase|Peptidase S10, serine carboxypeptidase, active site
			UM591_1367	S242, D459, H517	extr					-	-	Alpha/Beta hydrolase fold|Peptidase S10, serine carboxypeptidase
			UM591_8060	S211, D418, H475	extr					-	-	Alpha/Beta hydrolase fold|Peptidase S10, serine carboxypeptidase|Peptidase S10, serine carboxypeptidase, active site
		carboxypeptidase Y (Saccharomyces cerevisiae)	UM591_3044	S270, D461, H520	extr					hypothetical protein	Carboxypeptidase Y homolog A	Alpha/Beta hydrolase fold|Peptidase S10, serine carboxypeptidase|Peptidase S10, serine carboxypeptidase, active site|Propeptide, carboxypeptidase Y
		cpy1 g.p. ({Schizosaccharomyces pombe}) (Schizosaccharomyces pombe)	UM591_11805	S192, D396, H462	extr					hypothetical protein	-	Alpha/Beta hydrolase fold|Peptidase S10, serine carboxypeptidase|Peptidase S10, serine carboxypeptidase, active site
		kex1 g.p. ({Schizosaccharomyces pombe}) (Schizosaccharomyces pombe)	UM591_5760	S182, D382, H444	extr					hypothetical protein	Pheromone-processing carboxypeptidase KEX1	Alpha/Beta hydrolase fold|DNA recombination/repair protein Rad52|Peptidase S10, serine carboxypeptidase|Peptidase S10, serine carboxypeptidase, active site|Rad52/22 double-strand break repair protein
	S12	lact-7 g.p. ({Caenorhabditis elegans}) (Caenorhabditis elegans)	UM591_5843	S364, K367, Y467	extr					hypothetical protein	-	Beta-lactamase-related|Beta-lactamase/transpeptidase-like
		Pab87 peptidase (Pyrococcus abyssi)	UM591_13491	S108, K111, Y228	extr					predicted protein	-	Beta-lactamase-related|Beta-lactamase/transpeptidase-like
	S33	MES10 protein ({Arabidopsis thaliana}) (Arabidopsis thaliana)	UM591_7546	S98, D232, H260	extr					-	-	Alpha/Beta hydrolase fold
		MES7 protein ({Arabidopsis thaliana}) (Arabidopsis thaliana)	UM591_10598	S79, D202, H235	cyto					hypothetical protein	-	Alpha/Beta hydrolase fold
		tripeptidyl-peptidase B (Streptomyces lividans)	UM591_6718	S208, D446, H474	extr					-	-	Alpha/Beta hydrolase fold|Alpha/beta hydrolase fold-1|Peptidase S33 tripeptidyl aminopeptidase-like, C-terminal
			UM591_7087	S225, D452, H480	extr					hypothetical protein	-	Alpha/Beta hydrolase fold|Alpha/beta hydrolase fold-1|Peptidase S33 tripeptidyl aminopeptidase-like, C-terminal
			UM591_7246	S231, D479, H505	extr					-	-	Alpha/Beta hydrolase fold|Peptidase S33 tripeptidyl aminopeptidase-like, C-terminal
	S53	grifolisin (Grifola frondosa)	UM591_2468	E277, D281, D380, S491	extr					hypothetical protein	Tripeptidyl-peptidase sed2	Peptidase S53, propeptide|Peptidase S8/S53 domain|Proteinase inhibitor, propeptide
Threonine	T03	gamma-glutamyltransferase 1 (mammalian-type) (Homo sapiens)	UM591_8185	T390	extr		55.6	PHI:2411	PHI:2411#Ss-ggt1#A7F946#Reduced virulence#Sclerotinia sclerotiorum#White mold/stem rot#Tomato	similar to gamma-glutamyltranspeptidase	-	Gamma-glutamyltranspeptidase|Nucleophile aminohydrolases, N-terminal
Inhibitors	I09	peptidase A inhibitor 1 ({Pleurotus ostreatus}) (Pleurotus ostreatus)	UM591_11255	-	extr					similar to subtilisin-like serine protease PR1A	Cuticle-degrading protease	Peptidase S8, subtilisin, Asp-active site|Peptidase S8, subtilisin, His-active site|Peptidase S8, subtilisin, Ser-active site|Peptidase S8, subtilisin-related|Peptidase S8/S53 domain|Proteinase inhibitor I9|Proteinase inhibitor, propeptide
			UM591_7170	-	E.R.					hypothetical protein	-	Proteinase inhibitor, propeptide
	I51	serine carboxypeptidase Y inhibitor ({Saccharomyces cerevisiae}) (Saccharomyces cerevisiae)	UM591_2665	-	extr					-	-	Phosphatidylethanolamine-binding protein PEBP
			UM591_3685	-	extr					hypothetical protein	-	Phosphatidylethanolamine-binding protein PEBP
