# Supplementary material for: Genomic insight into pathogenicity of dematiaceous fungus Corynespora cassiicola
Source: PeerJ. 2017 Jan 26;5:e2841. doi: 10.7717/peerj.2841 (PMC5274520; doi:10.7717/peerj.2841)
Supplement: Supplemental Information 8 [file peerj-05-2841-s008.xlsx]

## Sheet: Supplementary Table S8
	Supplementary Table S8: Lipase Engineering enzyme annotation with reference to PHI-base, NCBI nr, Swiss-Prot and Interpro data.
Enzyme description	Gene	Lipase Identity	Localization	PHI Identity (%)	PHI description	NCBI nr Description	Swiss-Prot description	Interpro description
Bacterial esterases abH13	UM591_11771	57.3574	mito			hypothetical protein	-	Alpha/Beta hydrolase fold
	UM591_12239	67.6301	-			conserved hypothetical protein	-	Alpha/Beta hydrolase fold
	UM591_12423	65.4255	extr			hypothetical protein	-	Alpha/Beta hydrolase fold
Burkholderia lipases	UM591_361	75.4032	-			hypothetical protein	-	Alpha/Beta hydrolase fold
Candida rugosa lipase like	UM591_10486	71.2766	extr	64	PHI:541#LIP1#AAU87359#Unaffected pathogenicity#Botrytis cinerea#Grey mold rot#Bean	hypothetical protein	-	Alpha/Beta hydrolase fold|Carboxylesterase type B, active site|Carboxylesterase, type B
	UM591_10766	65.5039	extr			hypothetical protein	-	Alpha/Beta hydrolase fold|Carboxylesterase type B, active site|Carboxylesterase, type B
	UM591_11392	51.5254	extr			putative inactive carboxylesterase 4 protein	-	Alpha/Beta hydrolase fold|Carboxylesterase type B, active site|Carboxylesterase type B, conserved site|Carboxylesterase, type B
	UM591_2321	61.0635	-			hypothetical protein	-	Alpha/Beta hydrolase fold|Carboxylesterase type B, active site|Carboxylesterase type B, conserved site|Carboxylesterase, type B|Lipase, GDXG, active site
	UM591_2916	53.0378	extr			hypothetical protein	-	Alpha/Beta hydrolase fold|Carboxylesterase type B, active site|Carboxylesterase type B, conserved site|Carboxylesterase, type B
	UM591_3357	55.9415	-			para-nitrobenzyl esterase	-	Alpha/Beta hydrolase fold|Carboxylesterase, type B
	UM591_3716	67.2192	-			hypothetical protein	-	Alpha/Beta hydrolase fold|Carboxylesterase, type B
	UM591_4791	51.1754	extr			hypothetical protein	-	Alpha/Beta hydrolase fold|Carboxylesterase type B, active site|Carboxylesterase type B, conserved site|Carboxylesterase, type B
	UM591_4838	55.3265	-			hypothetical protein	-	Alpha/Beta hydrolase fold|Carboxylesterase type B, active site|Carboxylesterase, type B|Lipase, GDXG, active site
	UM591_5014	55.7659	extr			similar to lipase II precursor	-	Alpha/Beta hydrolase fold|Carboxylesterase type B, active site|Carboxylesterase, type B
	UM591_5103	57.4818	-			extracellular lipase	-	Alpha/Beta hydrolase fold|Carboxylesterase type B, active site|Carboxylesterase, type B
	UM591_5191	52.5926	extr			carboxylesterase	-	Alpha/Beta hydrolase fold|Carboxylesterase, type B
	UM591_5611	72.4199	extr			hypothetical protein	-	Alpha/Beta hydrolase fold|Carboxylesterase type B, active site|Carboxylesterase, type B
	UM591_7225	56.9091	extr			hypothetical protein	-	Alpha/Beta hydrolase fold|Carboxylesterase type B, active site|Carboxylesterase type B, conserved site|Carboxylesterase, type B
	UM591_7412	67.8119	extr			similar to carboxylesterase family protein	-	Alpha/Beta hydrolase fold|Carboxylesterase type B, active site|Carboxylesterase type B, conserved site|Carboxylesterase, type B
	UM591_745	80.5405	extr			hypothetical protein	-	Alpha/Beta hydrolase fold|Carboxylesterase type B, active site|Carboxylesterase, type B
	UM591_7756	74.6241	extr			similar to carotenoid ester lipase precursor	-	Alpha/Beta hydrolase fold|Carboxylesterase type B, active site|Carboxylesterase, type B
	UM591_9003	71.7268	extr			Carboxylesterase type B	-	Alpha/Beta hydrolase fold|Carboxylesterase type B, active site|Carboxylesterase, type B
Carboxylesterases	UM591_1103	91.6115	-			adenosylhomocysteinase	Adenosylhomocysteinase	Adenosylhomocysteinase|NAD(P)-binding domain|S-adenosyl-L-homocysteine hydrolase, NAD binding domain|S-adenosyl-L-homocysteine hydrolase, conserved site
	UM591_12142	73.9308	extr			hypothetical protein	-	Alpha/Beta hydrolase fold|Carboxylesterase type B, active site|Carboxylesterase type B, conserved site|Carboxylesterase, type B
	UM591_12421	58.5106	-			hypothetical protein	-	Alpha/Beta hydrolase fold|Carboxylesterase type B, active site|Carboxylesterase, type B
	UM591_5281	64.3382	extr			fatty acyl-CoA hydrolase	-	Alpha/Beta hydrolase fold|Carboxylesterase, type B
	UM591_6983	66.6667	-			hypothetical protein	-	Alpha/Beta hydrolase fold|Carboxylesterase type B, active site|Carboxylesterase, type B
	UM591_862	57.9737	-			-	-	Alpha/Beta hydrolase fold|Carboxylesterase type B, active site|Carboxylesterase, type B
	UM591_8903	58.8595	extr			hypothetical protein	-	Alpha/Beta hydrolase fold|Carboxylesterase type B, active site|Carboxylesterase, type B
Cutinases	UM591_12933	66.9604	extr			cutinase	Cutinase 1	Alpha/Beta hydrolase fold|Cutinase|Cutinase, monofunctional
	UM591_2724	61.0256	extr	52.3529	PHI:2383#MfCUT1#Q2VF46#Increased virulence (hypervirulence)#Monilinia fructicola#Brown rot#Almond	hypothetical protein	Cutinase	Alpha/Beta hydrolase fold|Cutinase|Cutinase, monofunctional
	UM591_6311	59.1837	extr	50.8876	PHI:2383#MfCUT1#Q2VF46#Increased virulence (hypervirulence)#Monilinia fructicola#Brown rot#Almond	cutinase precursor	-	Alpha/Beta hydrolase fold|Cutinase|Cutinase, monofunctional
	UM591_7102	50.5556	extr	52.6946	PHI:2383#MfCUT1#Q2VF46#Increased virulence (hypervirulence)#Monilinia fructicola#Brown rot#Almond	carbohydrate esterase family 5 protein	Cutinase	Alpha/Beta hydrolase fold|Cutinase
Cytosolic Hydrolases	UM591_12288	63.5821	-			hypothetical protein	-	Alpha/Beta hydrolase fold|Epoxide hydrolase-like
	UM591_2146	62.0462	extr			putative alpha beta hydrolase fold domain containing protein	-	Alpha/Beta hydrolase fold|Alpha/beta hydrolase fold-1
	UM591_326	62.9851	-			hypothetical protein	-	Alpha/Beta hydrolase fold|Alpha/beta hydrolase fold-1|Epoxide hydrolase-like
	UM591_373	65.8537	extr			haloacetate dehalogenase DehH	-	Alpha/Beta hydrolase fold
	UM591_4949	72.7811	-			hypothetical protein	-	Alpha/Beta hydrolase fold|Alpha/beta hydrolase fold-1|Epoxide hydrolase-like
Dienlactone Hydrolases	UM591_11775	56.8627	-			hypothetical protein	-	-
	UM591_5038	64.1337	-			hypothetical protein	-	-
Dipeptidyl peptidase IV like	UM591_10750	65.2101	-			hypothetical protein	-	Alpha/Beta hydrolase fold|Peptidase S9, prolyl oligopeptidase, catalytic domain|Peptidase S9B, dipeptidylpeptidase IV N-terminal|von Hippel-Lindau disease tumor suppressor, beta domain|von Hippel-Lindau disease tumour suppressor, beta/alpha domain
	UM591_11703	70.8651	extr			hypothetical protein	Dipeptidyl peptidase 4	Alpha/Beta hydrolase fold|Peptidase S9, prolyl oligopeptidase, catalytic domain|Peptidase S9B, dipeptidylpeptidase IV N-terminal
	UM591_3410	71.6009	-			hypothetical protein	Probable dipeptidyl-aminopeptidase B	Alpha/Beta hydrolase fold|Peptidase S9, prolyl oligopeptidase, catalytic domain|Peptidase S9B, dipeptidylpeptidase IV N-terminal
Filamentous fungi lipases	UM591_840	63.4146	extr			hypothetical protein	-	Alpha/Beta hydrolase fold|Lipase, class 3|Mono-/di-acylglycerol lipase, N-terminal
Gastric lipases	UM591_10824	53.9474	-			hypothetical protein	-	Glucose/ribitol dehydrogenase|NAD(P)-binding domain|Short-chain dehydrogenase/reductase SDR
	UM591_5048	74.6858	-	54.0291	PHI:2028#TGL1-2#G4NBI7#Unaffected pathogenicity#Magnaporthe oryzae (related: Magnaporthe grisea)#Rice blast#Rice	hypothetical protein	-	Alpha/Beta hydrolase fold|Partial AB-hydrolase lipase domain
	UM591_6184	73.92	-	66.1435	PHI:2027#TGL1-1#G4NJL1#Unaffected pathogenicity#Magnaporthe oryzae (related: Magnaporthe grisea)#Rice blast#Rice	hypothetical protein	Probable lipase C16A3.12c	Alpha/Beta hydrolase fold|Alpha/beta hydrolase fold-1|Partial AB-hydrolase lipase domain
Lysophospholipase	UM591_4298	82.3529	-			hypothetical protein	Acyl-protein thioesterase 1	Alpha/Beta hydrolase fold|Phospholipase/carboxylesterase/thioesterase
Lysosomal protective protein like	UM591_10883	50.9978	-			putative carboxypeptidase s1 protein	-	Alpha/Beta hydrolase fold|Peptidase S10, serine carboxypeptidase|Peptidase S10, serine carboxypeptidase, active site
	UM591_11154	81.5275	extr			carboxypeptidase S1	-	Alpha/Beta hydrolase fold|Peptidase S10, serine carboxypeptidase
	UM591_11180	53.7911	-			hypothetical protein	-	Alpha/Beta hydrolase fold|Peptidase S10, serine carboxypeptidase
	UM591_11805	71.2831	extr			hypothetical protein	-	Alpha/Beta hydrolase fold|Peptidase S10, serine carboxypeptidase|Peptidase S10, serine carboxypeptidase, active site
	UM591_11993	63.141	extr			hypothetical protein	Carboxypeptidase S1 homolog B	Alpha/Beta hydrolase fold|Peptidase S10, serine carboxypeptidase|Peptidase S10, serine carboxypeptidase, active site
	UM591_3044	86.8571	extr			hypothetical protein	Carboxypeptidase Y homolog A	Alpha/Beta hydrolase fold|Peptidase S10, serine carboxypeptidase|Peptidase S10, serine carboxypeptidase, active site|Propeptide, carboxypeptidase Y
	UM591_8060	83.4572	extr			-	-	Alpha/Beta hydrolase fold|Peptidase S10, serine carboxypeptidase|Peptidase S10, serine carboxypeptidase, active site
Microsomal Hydrolases	UM591_1023	70.6173	-			hypothetical protein	-	Alpha/Beta hydrolase fold|Epoxide hydrolase|Epoxide hydrolase, N-terminal|Epoxide hydrolase-like
	UM591_11812	52.9851	-			epoxide hydrolase 1	-	Alpha/Beta hydrolase fold|Alpha/beta hydrolase fold-1|Epoxide hydrolase|Epoxide hydrolase, N-terminal|Epoxide hydrolase-like
	UM591_12190	54.4413	-			hypothetical protein	-	Alpha/Beta hydrolase fold|Alpha/beta hydrolase fold-1|Epoxide hydrolase|Epoxide hydrolase, N-terminal|Epoxide hydrolase-like
	UM591_13104	60	-			hypothetical protein	-	Alpha/Beta hydrolase fold|Alpha/beta hydrolase fold-1|Epoxide hydrolase|Epoxide hydrolase, N-terminal|Epoxide hydrolase-like
	UM591_13270	55	-			similar to epoxide hydrolase	-	Alpha/Beta hydrolase fold|Alpha/beta hydrolase fold-1|Epoxide hydrolase|Epoxide hydrolase, N-terminal|Epoxide hydrolase-like
	UM591_13528	60.2041	-			hypothetical protein	-	Alpha/Beta hydrolase fold|Alpha/beta hydrolase fold-1|Epoxide hydrolase|Epoxide hydrolase, N-terminal|Epoxide hydrolase-like
	UM591_2987	57.2519	-			similar to epoxide hydrolase	-	Alpha/Beta hydrolase fold|Alpha/beta hydrolase fold-1|Epoxide hydrolase|Epoxide hydrolase, N-terminal|Epoxide hydrolase-like
	UM591_35	56.9231	-			similar to epoxide hydrolase	-	Alpha/Beta hydrolase fold|Alpha/beta hydrolase fold-1|Epoxide hydrolase|Epoxide hydrolase, N-terminal|Epoxide hydrolase-like
	UM591_3884	70.2128	-			hypothetical protein	-	Alpha/Beta hydrolase fold|Alpha/beta hydrolase fold-1|Epoxide hydrolase|Epoxide hydrolase, N-terminal|Epoxide hydrolase-like
	UM591_5551	59.9835	-			hypothetical protein	-	ADP-ribosylation/Crystallin J1|CheY-like superfamily|GAF domain|GAF domain-like|Histidine kinase-like ATPase, ATP-binding domain|Signal transduction histidine kinase EnvZ-like, dimerisation/phosphoacceptor domain|Signal transduction histidine kinase, core|Signal transduction histidine kinase, homodimeric domain|Signal transduction histidine kinase-related protein, C-terminal|Signal transduction r…
	UM591_748	60.6516	-			similar to sensor histidine kinase/response regulator	-	CheY-like superfamily|GAF domain-like|Histidine kinase-like ATPase, ATP-binding domain|Signal transduction histidine kinase EnvZ-like, dimerisation/phosphoacceptor domain|Signal transduction histidine kinase, core|Signal transduction histidine kinase, homodimeric domain|Signal transduction histidine kinase-related protein, C-terminal|Signal transduction response regulator, receiver domain
	UM591_8624	54.9878	-			Epoxide hydrolase-like protein	-	Alpha/Beta hydrolase fold|Alpha/beta hydrolase fold-1|Epoxide hydrolase|Epoxide hydrolase, N-terminal|Epoxide hydrolase-like
Moraxella lipase 2 like	UM591_1058	69.802	-			hypothetical protein	-	-
	UM591_10784	69.8039	-			hypothetical protein	-	-
	UM591_10810	67.148	-			steroid monooxygenase	-	-
	UM591_12184	66.3082	-			cyclohexanone monooxygenase	-	-
	UM591_12448	52.0913	-			hypothetical protein	-	-
	UM591_13105	59.3137	-			conserved hypothetical protein	-	Pyridine nucleotide-disulphide oxidoreductase, class-II
	UM591_1662	52.551	-			4-hydroxyacetophenone monooxygenase	-	-
	UM591_1740	83.3052	-			hypothetical protein	-	-
	UM591_2354	51.3208	-			cyclohexanone monooxygenase	-	-
	UM591_2447	50.6591	-			hypothetical protein	-	Flavin monooxygenase FMO|NAD(P)-binding domain
	UM591_440	73.7882	-			cyclopentanone 1,2-monooxygenase	-	-
	UM591_4817	75.8509	-			hypothetical protein	Putative sterigmatocystin biosynthesis monooxygenase stcW	-
	UM591_4942	67.5774	-			similar to flavin-binding monooxygenase	-	-
	UM591_5336	72.4739	-			cyclohexanone 1,2-monooxygenase	-	-
	UM591_6465	77.5148	-			hypothetical protein	-	Alpha/Beta hydrolase fold|Alpha/beta hydrolase fold-3
	UM591_6578	70.1874	-			hypothetical protein	-	-
	UM591_671	72.2393	-			hypothetical protein	-	-
	UM591_6747	60.8483	-			conserved hypothetical protein	-	Pyridine nucleotide-disulphide oxidoreductase, class-II
	UM591_675	68.9394	-			phenylacetone monooxygenase	-	-
	UM591_6992	82.4441	-			hypothetical protein	-	-
	UM591_704	74.3682	-			cyclopentanone 1,2-monooxygenase	-	-
	UM591_7312	61.3176	-			hypothetical protein	-	-
	UM591_8613	77.3026	-			hypothetical protein	-	-
	UM591_9538	50.7519	-			cyclohexanone monooxygenase	-	FAD-dependent pyridine nucleotide-disulphide oxidoreductase|Pyridine nucleotide-disulphide oxidoreductase, class-II
	UM591_9624	55.3911	-			FAD/NAD(P)-binding protein	-	-
Moraxella lipase 3 like	UM591_11921	68.6709	-			hypothetical protein	-	Alpha/Beta hydrolase fold
	UM591_6979	64.9855	-	55.142	PHI:2296#tmpL#ABW87261.1#Reduced virulence#Alternaria brassicicola#Black spot#Cabbage	hypothetical protein	-	AMP-dependent synthetase/ligase|Amino acid adenylation domain
Thioesterases	UM591_9239	73.2026	-			hypothetical protein	-	Alpha/Beta hydrolase fold|Palmitoyl protein thioesterase
Xylanase esterases	UM591_12732	69.9717	mito			similar to endo-1,4-beta-xylanase	Endo-1,4-beta-xylanase A	Glycoside hydrolase, catalytic domain|Glycoside hydrolase, family 10|Glycoside hydrolase, superfamily
	UM591_2081	55.688	extr			putative glycoside hydrolase family 2 protein	-	Bacterial Ig-like, group 1|Galactose-binding domain-like|Glycoside hydrolase, catalytic domain|Glycoside hydrolase, family 2|Glycoside hydrolase, family 2, TIM barrel|Glycoside hydrolase, family 2, active site|Glycoside hydrolase, family 2, immunoglobulin-like beta-sandwich|Glycoside hydrolase, family 2/20, immunoglobulin-like beta-sandwich domain|Glycoside hydrolase, superfamily|Glycosyl hydrola…
	UM591_37	60.1852	extr	50	PHI:2043#XYL-6#AY124591#Unaffected pathogenicity#Magnaporthe oryzae (related: Magnaporthe grisea)#Rice blast#Rice	endo-1,4-beta-xylanase	Endo-1,4-beta-xylanase	Cellulose-binding domain, fungal|Glycoside hydrolase, catalytic domain|Glycoside hydrolase, family 10|Glycoside hydrolase, superfamily
	UM591_4860	50.7853	extr	56.7686	PHI:572#XYL2#AAC62815#Unaffected pathogenicity#Cochliobolus carbonum#Leaf spot#Maize	xylanase	Endo-1,4-beta-xylanase A	Concanavalin A-like lectin/glucanases superfamily|Glycoside hydrolase, family 11|Glycoside hydrolase, family 11, active site|Glycoside hydrolase, family 11/12
	UM591_6043	70.5463	extr			hypothetical protein	-	Bacterial Ig-like, group 1|Galactose-binding domain-like|Glycoside hydrolase, catalytic domain|Glycoside hydrolase, family 2|Glycoside hydrolase, family 2, TIM barrel|Glycoside hydrolase, family 2, active site|Glycoside hydrolase, family 2, immunoglobulin-like beta-sandwich|Glycoside hydrolase, family 2/20, immunoglobulin-like beta-sandwich domain|Glycoside hydrolase, superfamily|Glycosyl hydrola…
	UM591_6936	78.979	extr			glycoside hydrolase family 10 protein	Endo-1,4-beta-xylanase A	Glycoside hydrolase, catalytic domain|Glycoside hydrolase, family 10|Glycoside hydrolase, superfamily
	UM591_7094	67.4627	extr			Pc22g00820	Endo-1,4-beta-xylanase	Glycoside hydrolase, catalytic domain|Glycoside hydrolase, family 10|Glycoside hydrolase, superfamily
	UM591_7474	78.9308	extr			glycosyl hydrolase family 62 protein	-	Glycoside hydrolase, family 62, arabinosidase|Glycosyl hydrolase, five-bladed beta-propellor domain
	UM591_7944	74.8485	extr	63.5179	PHI:2204#endo-1,4-beta-xylanase [GH10 family]#MGG_01542#Reduced virulence#Magnaporthe oryzae (related: Magnaporthe grisea)#Rice blast#Barley	similar to endo-1,4-beta-xylanase A precursor	Endo-1,4-beta-xylanase F3	Glycoside hydrolase, catalytic domain|Glycoside hydrolase, family 10|Glycoside hydrolase, superfamily
	UM591_8388	50.7853	extr	72.5664	PHI:571#XYL1#AAA33024#Unaffected pathogenicity#Cochliobolus carbonum#Leaf spot#Maize	endo-1,4-beta-xylanase I precursor	Endo-1,4-beta-xylanase I	Concanavalin A-like lectin/glucanases superfamily|Glycoside hydrolase, family 11|Glycoside hydrolase, family 11, active site|Glycoside hydrolase, family 11/12
