# Supplementary material for: Genomic insight into pathogenicity of dematiaceous fungus Corynespora cassiicola
Source: PeerJ. 2017 Jan 26;5:e2841. doi: 10.7717/peerj.2841 (PMC5274520; doi:10.7717/peerj.2841)
Supplement: Supplemental Information 9 [file peerj-05-2841-s009.xlsx]

## Sheet: Supplementary Table S9
	Supplementary Table S9: Predicted putative secondary metabolite clusters.
Secondary Metabolite	Homologs	Expected protein	Gene	Percentile identity (%)	Accession number	NCBI nr/ Swiss-Prot description	Interpro ID	Interpro Descriptions
Melanin	A. fumigatus Arp2	tetrahydroxynaphthalene reductase	UM591_7584	73.6641	Q12634	RecName: Full=Tetrahydroxynaphthalene reductase; AltName: Full=T4HN reductase; Short=THNR	IPR002198|IPR002347|IPR016040|IPR020904	Glucose/ribitol dehydrogenase|NAD(P)-binding domain|Short-chain dehydrogenase/reductase SDR|Short-chain dehydrogenase/reductase, conserved site
	C. heterostrophus Cmr1	transcription factor	UM591_7585	75.1717	BAF95183	transcription factor Bmr1 [Bipolaris oryzae]	IPR001138|IPR007087|IPR007219|IPR013087|IPR015880	Transcription factor domain, fungi|Zinc finger C2H2-type/integrase DNA-binding domain|Zinc finger, C2H2|Zinc finger, C2H2-like|Zn(2)-C6 fungal-type DNA-binding domain
	A. fumigatus Pksp / A. Alternata Alm	Melanin PKS	UM591_7588	76.3366	AAR90272	polyketide synthase [Cochliobolus heterostrophus]	IPR001031|IPR001227|IPR006162|IPR009081|IPR014030|IPR014031|IPR014043|IPR016035|IPR016036|IPR016038|IPR016039|IPR018201|IPR020801|IPR020806|IPR020841|IPR029058	Acyl carrier protein-like|Acyl transferase|Acyl transferase domain|Acyl transferase/acyl hydrolase/lysophospholipase|Alpha/Beta hydrolase fold|Beta-ketoacyl synthase, C-terminal|Beta-ketoacyl synthase, N-terminal|Beta-ketoacyl synthase, active site|Malonyl-CoA ACP transacylase, ACP-binding|Phosphopantetheine attachment site|Polyketide synthase, acyl transferase domain|Polyketide synthase, beta-ke…
	A. fumigatus Arp1	scytalone dehydratase	UM591_76	83.6158	XP_003841048	similar to conidial pigment biosynthesis scytalone dehydratase Arp1 [Leptosphaeria maculans JN3]_x0001_emb|CBX97569.1| similar to conidial pigment biosynthesis scytalone dehydratase Arp1 [Leptosphaeria maculans JN3]	IPR004235	Scytalone dehydratase
			UM591_10618	39.2157	XP_002147708	conidial pigment biosynthesis scytalone dehydratase Arp1 [Talaromyces marneffei ATCC 18224]_x0001_gb|EEA24197.1| conidial pigment biosynthesis scytalone dehydratase Arp1 [Talaromyces marneffei ATCC 18224]	IPR004235	Scytalone dehydratase
Ferricrocin Siderophore	sidC	NPS2	UM591_12606	53.8635	AAX09984	nonribosomal peptide synthetase 2 [Cochliobolus heterostrophus]	IPR000873|IPR001242|IPR006162|IPR009081|IPR010071|IPR020806|IPR020845|IPR025110	AMP-dependent synthetase/ligase|Condensation domain|Phosphopantetheine attachment site|Acyl carrier protein-like|Amino acid adenylation domain|Polyketide synthase, phosphopantetheine-binding domain|AMP-binding, conserved site|AMP-binding enzyme C-terminal domain
		Transporter	UM591_12607	67.0713	XP_003843211	similar to multidrug resistance protein 1 [Leptosphaeria maculans JN3]_x0001_emb|CBX99732.1| similar to multidrug resistance protein 1 [Leptosphaeria maculans JN3]	IPR001140|IPR003439|IPR003593|IPR011527|IPR017871|IPR027417	AAA+ ATPase domain|ABC transporter type 1, transmembrane domain|ABC transporter, conserved site|ABC transporter, transmembrane domain|ABC transporter-like|P-loop containing nucleoside triphosphate hydrolase
	sidA	Ornithine monooxygenase	UM591_12608	73.4082	XP_001938606	L-ornithine 5-monooxygenase (L-ornithine N(5)-oxygenase) [Pyrenophora tritici-repentis Pt-1C-BFP]_x0001_gb|EDU51193.1| L-ornithine 5-monooxygenase (L-ornithine N(5)-oxygenase) [Pyrenophora tritici-repentis Pt-1C-BFP]	IPR013027|IPR025700	FAD-dependent pyridine nucleotide-disulphide oxidoreductase|L-lysine 6-monooxygenase/L-ornithine 5-monooxygenase
	putative sidL	Acyl-CoA N-acyltransferase	UM591_920	58.2938	EKG13085	Acyl-CoA N-acyltransferase [Macrophomina phaseolina MS6]	IPR016181|IPR019432	Acyl-CoA N-acyltransferase|Siderophore biosynthesis protein, conserved domain
			UM591_11221	78.8571	XP_001931915	aerobactin siderophore biosynthesis protein iucB [Pyrenophora tritici-repentis Pt-1C-BFP]_x0001_gb|EDU41020.1| aerobactin siderophore biosynthesis protein iucB [Pyrenophora tritici-repentis Pt-1C-BFP]	IPR016181|IPR019432	Acyl-CoA N-acyltransferase|Siderophore biosynthesis protein, conserved domain
Triacetylfusarinine C Siderophore	sidF	Acyl-CoA N-acyltransferase	UM591_920	58.2938	EKG13085	Acyl-CoA N-acyltransferase [Macrophomina phaseolina MS6]	IPR016181|IPR019432	Acyl-CoA N-acyltransferase|Siderophore biosynthesis protein, conserved domain
	sidA	Ornithine monooxygenase	UM591_921	39.3701	EKD17695	L-ornithine N5-oxygenase SidA [Marssonina brunnea f. sp. 'multigermtubi' MB_m1]	IPR025700	L-lysine 6-monooxygenase/L-ornithine 5-monooxygenase
		Transporter	UM591_922	56.003	EFY99280	ABC multidrug transporter [Metarhizium anisopliae ARSEF 23]	IPR001140|IPR003439|IPR003593|IPR011527|IPR017871|IPR027417	ABC transporter, transmembrane domain|ABC transporter-like|AAA+ ATPase domain|ABC transporter type 1, transmembrane domain|ABC transporter, conserved site|P-loop containing nucleoside triphosphate hydrolase
	sidG	GNAT family acetyltransferase	UM591_923	49	XP_003068077	GNAT family acetyltransferase, putative [Coccidioides posadasii C735 delta SOWgp]_x0001_gb|EER25932.1| GNAT family acetyltransferase, putative [Coccidioides posadasii C735 delta SOWgp]_x0001_gb|EFW14399.1| conserved hypothetical protein [Coccidioides posadasii str. Silveira]	IPR000182|IPR016181	GNAT domain|Acyl-CoA N-acyltransferase
	sidD	NPS6	UM591_924	69.1282	AER36015	nonribosomal peptide synthetase 6 [Bipolaris sorokiniana]_x0001_gb|EMD68320.1| Non-ribosomal peptide synthetase [Bipolaris sorokiniana ND90Pr]	IPR000873|IPR001242|IPR006162|IPR009081|IPR020806|IPR020845	AMP-dependent synthetase/ligase|Condensation domain|Phosphopantetheine attachment site|Acyl carrier protein-like|Polyketide synthase, phosphopantetheine-binding domain|AMP-binding, conserved site
ent-Kaurene/ Gibberellin		Transcription regulator	UM591_10047	41.055	XP_002147125	C6 transcription factor, putative [Talaromyces marneffei ATCC 18224]_x0001_ref|XP_002147126.1| C6 transcription factor, putative [Talaromyces marneffei ATCC 18224]_x0001_gb|EEA26578.1| C6 transcription factor, putative [Talaromyces marneffei ATCC 18224]_x0001_gb|EEA26579.1| C6 transcription factor, putative [Talaromyces marneffei ATCC 18224]	IPR007219	Transcription factor domain, fungi
		Cytochrome P450	UM591_10049	58.4795	EPE30604	Cytochrome P450 [Glarea lozoyensis ATCC 20868]	IPR001128|IPR002401	Cytochrome P450|Cytochrome P450, E-class, group I
	cps/ks	ent-Kaurene/copalyl diphosphate synthase	UM591_10052	38.061	B2DBF1	RecName: Full=Copalyl diphosphate synthase	IPR008930	Terpenoid cyclases/protein prenyltransferase alpha-alpha toroid
				33.4526	Q9UVY5	RecName: Full=Ent-kaur-16-ene synthase; AltName: Full=CPS/KS; AltName: Full=Ent-copalyl diphosphate synthase; AltName: Full=Ent-kaurene synthase; AltName: Full=GfCPS/KS
		Transporter	UM591_10053	52.459	EPE30603	MFS general substrate transporter [Glarea lozoyensis ATCC 20868]	IPR011701|IPR016196|IPR020846	Major facilitator superfamily|Major facilitator superfamily domain|Major facilitator superfamily domain, general substrate transporter
	cps/ks	ent-Kaurene/copalyl diphosphate synthase	UM591_10054	23.2353	B2DBF1	RecName: Full=Copalyl diphosphate synthase	IPR008930	Terpenoid cyclases/protein prenyltransferase alpha-alpha toroid
				25.8537	Q9UVY5	RecName: Full=Ent-kaur-16-ene synthase; AltName: Full=CPS/KS; AltName: Full=Ent-copalyl diphosphate synthase; AltName: Full=Ent-kaurene synthase; AltName: Full=GfCPS/KS
		Transcription regulator	UM591_10055	75.6241	XP_003837177	similar to C2H2 transcription factor (AmdA) [Leptosphaeria maculans JN3]_x0001_emb|CBX93737.1| similar to C2H2 transcription factor (AmdA) [Leptosphaeria maculans JN3]	IPR007219	Transcription factor domain, fungi
	ggs-2	GGPP synthase	UM591_10561	66.6667	P24322	RecName: Full=Geranylgeranyl pyrophosphate synthase; Short=GGPP synthase; Short=GGPPSase; AltName: Full=(2E,6E)-farnesyl diphosphate synthase; AltName: Full=Albino-3 protein; AltName: Full=Dimethylallyltranstransferase; AltName: Full=Farnesyl diphosphate synthase; AltName: Full=Farnesyltranstransferase; AltName: Full=Geranylgeranyl diphosphate synthase; AltName: Full=Geranyltranstransferase	IPR000092|IPR008949|IPR017446	Polyprenyl synthetase|Terpenoid synthase|Polyprenyl synthetase-related
	p450-4	ent-Kaurene oxidase	UM591_13501	35.7466	O94142	RecName: Full=Ent-kaurene oxidase; AltName: Full=Cytochrome P450 503A1; AltName: Full=Cytochrome P450-4	IPR001128|IPR002403	Cytochrome P450|Cytochrome P450, E-class, group IV
Lycopene	carRA/GzCarRA	Phytoene synthase	UM591_12052	68.1895	XP_001937698	phytoene synthase [Pyrenophora tritici-repentis Pt-1C-BFP]_x0001_sp|B2WAQ3.1|LCPS_PYRTR RecName: Full=Bifunctional lycopene cyclase/phytoene synthase; Includes: RecName: Full=Lycopene beta-cyclase; AltName: Full=Lycopene cyclase; Includes: RecName: Full=Phytoene synthase_x0001_gb|EDU50285.1| phytoene synthase [Pyrenophora tritici-repentis Pt-1C-BFP]	IPR002060|IPR008949|IPR017825|IPR019845	Squalene/phytoene synthase|Terpenoid synthase|Lycopene cyclase domain|Squalene/phytoene synthase, conserved site
	carX	Carotenoid oxygenase	UM591_12053	62.777	XP_003838474	similar to putative carotenoid oxygenase [Leptosphaeria maculans JN3]_x0001_emb|CBX94995.1| similar to putative carotenoid oxygenase [Leptosphaeria maculans JN3]	IPR004294	Carotenoid oxygenase
	carO	Rhodopsin	UM591_12054	73.1449	EKG11674	Rhodopsin bacterial [Macrophomina phaseolina MS6]	IPR001425|IPR017452|IPR018229	Rhodopsin, archaeal/bacterial/fungal|GPCR, rhodopsin-like, 7TM|Rhodopsin, retinal binding site
	carB/ GzCarB	Phytoene dehydrogenase	UM591_12055	72.5806	XP_001937695	phytoene dehydrogenase [Pyrenophora tritici-repentis Pt-1C-BFP]_x0001_gb|EDU50282.1| phytoene dehydrogenase [Pyrenophora tritici-repentis Pt-1C-BFP]	IPR002937|IPR014105	Amine oxidase|Phytoene desaturase CrtI family
	carT/ GzCarT	Carotenoid oxygenase	UM591_3196	48	XP_001275698	dioxygenase, putative [Aspergillus clavatus NRRL 1]_x0001_gb|EAW14272.1| dioxygenase, putative [Aspergillus clavatus NRRL 1]	IPR004294	Carotenoid oxygenase
Aflatoxin	norB/ aflF	Dehydrogenase	UM591_3000	70.5094	GAA90420	NorB [Aspergillus kawachii IFO 4308]	IPR001395|IPR023210	Aldo/keto reductase|NADP-dependent oxidoreductase domain
	cypA/ aflU	Cytochrome P450 monooxygenase	-
	aflT	Transporter	UM591_8156	77.193	XP_003833570	similar to MFS toxin efflux pump (AflT) [Leptosphaeria maculans JN3]_x0001_emb|CBX90205.1| similar to MFS toxin efflux pump (AflT) [Leptosphaeria maculans JN3]	IPR001411|IPR011701|IPR016196|IPR020846	Major facilitator superfamily|Major facilitator superfamily domain|Major facilitator superfamily domain, general substrate transporter|Tetracycline resistance protein TetB/drug resistance transporter
		Transcription factor	UM591_7585	73.5067	AEN02471	Amr1 [Alternaria brassicicola]	IPR001138|IPR007087|IPR007219|IPR013087|IPR015880	Transcription factor domain, fungi|Zinc finger C2H2-type/integrase DNA-binding domain|Zinc finger, C2H2|Zinc finger, C2H2-like|Zn(2)-C6 fungal-type DNA-binding domain
	pksA/ aflC/ stcA	Polyketide synthase	UM591_7588	79.3275	AFN68292	polyketide synthase PksA [Alternaria alternata]	IPR001031|IPR001227|IPR006162|IPR009081|IPR014030|IPR014031|IPR014043|IPR016035|IPR016036|IPR016038|IPR016039|IPR018201|IPR020801|IPR020806|IPR020841|IPR029058	Acyl carrier protein-like|Acyl transferase|Acyl transferase domain|Acyl transferase/acyl hydrolase/lysophospholipase|Alpha/Beta hydrolase fold|Beta-ketoacyl synthase, C-terminal|Beta-ketoacyl synthase, N-terminal|Beta-ketoacyl synthase, active site|Malonyl-CoA ACP transacylase, ACP-binding|Phosphopantetheine attachment site|Polyketide synthase, acyl transferase domain|Polyketide synthase, beta-ke…
	stcC	Peroxidase	UM591_6650	52.7273	XP_001556989	hypothetical protein BC1G_04705 [Botryotinia fuckeliana B05.10]_x0001_gb|EMR82673.1| putative sterigmatocystin biosynthesis peroxidase stcc protein [Botryotinia fuckeliana BcDW1]	IPR000028	Chloroperoxidase
	stcD	Unknown	UM591_8834	36.3636	ACH72909	StcD [Aspergillus ochraceoroseus]	IPR025363	Protein of unknown function DUF4267
	nor-1 / aflD/ stcE	Dehydrogenase	UM591_2512	63.8009	EHL02926	putative Aflatoxin biosynthesis ketoreductase nor-1 [Glarea lozoyensis 74030]	IPR002198|IPR016040	NAD(P)-binding domain|Short-chain dehydrogenase/reductase SDR
	fas-2/ fasA/ hexA/ aflB/ stcJ	Fatty acid synthase α	UM591_669	80.2357	GAA92751	fatty acid synthase alpha subunit FasA [Aspergillus kawachii IFO 4308]	IPR001227|IPR002582|IPR004568|IPR008278|IPR014030|IPR014031|IPR016035|IPR016038|IPR016039|IPR016040|IPR018201|IPR026025	4'-phosphopantetheinyl transferase superfamily|Acyl transferase domain|Acyl transferase/acyl hydrolase/lysophospholipase|Beta-ketoacyl synthase, C-terminal|Beta-ketoacyl synthase, N-terminal|Beta-ketoacyl synthase, active site|Fatty acid synthase alpha subunit, yeast|Holo-[acyl carrier protein] synthase|NAD(P)-binding domain|Phosphopantethiene-protein transferase domain|Thiolase-like|Thiolase-lik…
	fas-1/ fasB / hexB/ aflA/ stcK	Fatty acid synthase β	UM591_668	87.758	XP_003843194	similar to fatty acid synthase beta subunit [Leptosphaeria maculans JN3]_x0001_emb|CBX99715.1| similar to fatty acid synthase beta subunit [Leptosphaeria maculans JN3]	IPR001227|IPR002539|IPR003965|IPR013565|IPR013785|IPR014043|IPR016035|IPR016452|IPR020801|IPR029069	Acyl transferase|Acyl transferase domain|Acyl transferase/acyl hydrolase/lysophospholipase|Aldolase-type TIM barrel|Domain of unknown function DUF1729|Fatty acid synthase|Fatty acid synthase, beta subunit, fungi|HotDog domain|MaoC-like domain|Polyketide synthase, acyl transferase domain
	aflR	Zn2Cys6 trancription factor	UM591_1272	49.1525	AAM02988	AFLR [Aspergillus nomius]	IPR001138|IPR002409|IPR013700	Aflatoxin biosynthesis regulatory protein|Aflatoxin regulatory protein|Zn(2)-C6 fungal-type DNA-binding domain
			UM591_1192	33.1034	XP_002149521	AflR-like C6 zinc cluster transcription factor, putative [Talaromyces marneffei ATCC 18224]_x0001_gb|EEA23354.1| AflR-like C6 zinc cluster transcription factor, putative [Talaromyces marneffei ATCC 18224]	IPR001138|IPR002409|IPR013700	Aflatoxin biosynthesis regulatory protein|Aflatoxin regulatory protein|Zn(2)-C6 fungal-type DNA-binding domain
	aflJ/ estA/ StcI	Esterase	UM591_4869	45.8484	CCT75771	related to Putative sterigmatocystin biosynthesis lipase/esterase STCI [Fusarium fujikuroi IMI 58289]	IPR013094|IPR029058	Alpha/Beta hydrolase fold|Alpha/beta hydrolase fold-3
			UM591_1733	44.586	XP_002379943	aflJ/ estA/ esterase [Aspergillus flavus NRRL3357]_x0001_gb|AAS90029.1| EstA [Aspergillus flavus]_x0001_gb|AAS90098.1| EstA [Aspergillus flavus]_x0001_gb|EED51167.1| aflJ/ estA/ esterase [Aspergillus flavus NRRL3357]	IPR013094|IPR029058	Alpha/Beta hydrolase fold|Alpha/beta hydrolase fold-3
	adhA /aflH/ stcG	Alcohol dehydrogenase	UM591_670	72.5	EGY23247	AdhA [Verticillium dahliae VdLs.17]	IPR002198|IPR002328|IPR002347|IPR011032|IPR013149|IPR013154|IPR016040|IPR020843|IPR020904	Alcohol dehydrogenase GroES-like|Alcohol dehydrogenase, C-terminal|Alcohol dehydrogenase, zinc-type, conserved site|Glucose/ribitol dehydrogenase|GroES (chaperonin 10)-like|NAD(P)-binding domain|Polyketide synthase, enoylreductase|Short-chain dehydrogenase/reductase SDR|Short-chain dehydrogenase/reductase, conserved site
	nor-A/ aflE/ stcV	Dehydrogenase	UM591_3000	69.9468	XP_001824098	sterigmatocystin biosynthesis dehydrogenase stcV [Aspergillus oryzae RIB40]_x0001_ref|XP_002381180.1| oxidoreductase, putative [Aspergillus flavus NRRL3357]_x0001_dbj|BAE62965.1| unnamed protein product [Aspergillus oryzae RIB40]_x0001_gb|EED49279.1| oxidoreductase, putative [Aspergillus flavus NRRL3357]	IPR001395|IPR023210	Aldo/keto reductase|NADP-dependent oxidoreductase domain
	ver-1/ aflM/ stcU	Dehydrogenase	UM591_13177	56.1224	EMR66639	putative afln vera monooxygenase protein [Eutypa lata UCREL1]	-	-
	verA/ aflN/ stcS	Cytochrome P450 monooxygenase	UM591_12959	66.25	EEH02563	sterigmatocystin biosynthesis P450 monooxygenase StcS [Ajellomyces capsulatus G186AR]	IPR001128	Cytochrome P450
	stcF/ avnA	Cytochrome P450 monooxygenase	UM591_5691	46.5116	Q12609	RecName: Full=Probable sterigmatocystin biosynthesis P450 monooxygenase stcF; AltName: Full=Cytochrome P450 60A2_x0001_tpe|CBF80171.1| TPA: Probable sterigmatocystin biosynthesis P450 monooxygenase stcF (EC 1.14.-.-)(Cytochrome P450 60A2) [Source:UniProtKB/Swiss-Prot;Acc:Q12609] [Aspergillus nidulans FGSC A4]	IPR001128|IPR002401|IPR017972	Cytochrome P450|Cytochrome P450, E-class, group I|Cytochrome P450, conserved site
	verB/ stcL	Cytochrome P450 monooxygenase	UM591_1970	36.7505	XP_001820709	sterigmatocystin biosynthesis P450 monooxygenase stcL [Aspergillus oryzae RIB40]_x0001_dbj|BAJ04390.1| cytochrome P450 monooxygenase [Aspergillus oryzae]	IPR001128|IPR002401|IPR017972	Cytochrome P450|Cytochrome P450, E-class, group I|Cytochrome P450, conserved site
	omtB/ aflO/ stcP	Methyltransferase	UM591_472	50.5263	AAS90060	OmtB [Aspergillus nomius]	IPR001077|IPR011991|IPR016461|IPR029063	Caffeate O-methyltransferase (COMT) family|O-methyltransferase, family 2|S-adenosyl-L-methionine-dependent methyltransferase-like|Winged helix-turn-helix DNA-binding domain
	omtA/ aflP	Methyltransferase	UM591_7416	66.6667	EMR68654	putative sterigmatocystin 8-o-methyltransferase protein [Eutypa lata UCREL1]	IPR001077|IPR011991|IPR016461|IPR029063	Caffeate O-methyltransferase (COMT) family|O-methyltransferase, family 2|S-adenosyl-L-methionine-dependent methyltransferase-like|Winged helix-turn-helix DNA-binding domain
	ordA/ aflQ	Cytochrome P450 monooxygenase	UM591_1904	68.8462	XP_001934184	O-methylsterigmatocystin oxidoreductase [Pyrenophora tritici-repentis Pt-1C-BFP]_x0001_gb|EDU46689.1| O-methylsterigmatocystin oxidoreductase [Pyrenophora tritici-repentis Pt-1C-BFP]	IPR001128|IPR002401|IPR017972	Cytochrome P450|Cytochrome P450, E-class, group I|Cytochrome P450, conserved site
	vbs/ aflK/ stcN	VERB synthase	-
	cypX/ stcB	Cytochrome P450 monooxygenase	UM591_3725	51.073	XP_001396274	sterigmatocystin biosynthesis P450 monooxygenase STCB [Aspergillus niger CBS 513.88]_x0001_emb|CAK41535.1| unnamed protein product [Aspergillus niger]	IPR001128|IPR002401|IPR017972	Cytochrome P450|Cytochrome P450, E-class, group I|Cytochrome P450, conserved site
	moxY/ aflW/ stcW	Dehydrogenase	UM591_671	76.6187	ENH63149	Putative sterigmatocystin biosynthesis monooxygenase stcW [Fusarium oxysporum f. sp. cubense race 1]	-	-
	hypA/ aflY/ stcR	Unknown	UM591_2038	65.5308	XP_003837052	similar to hypercellular protein HypA [Leptosphaeria maculans JN3]_x0001_emb|CBX93612.1| similar to hypercellular protein HypA [Leptosphaeria maculans JN3]	TRAPP II complex, Trs120
Cercosporin	CTB1	Cercosporin PKS	UM591_7760	51.4183	ADO14690	cercosporin polyketide synthase [Mycosphaerella coffeicola]	IPR001031|IPR001227|IPR002777|IPR009081|IPR014030|IPR014031|IPR014043|IPR016035|IPR016036|IPR016038|IPR016039|IPR018201|IPR020801|IPR020806|IPR020841|IPR029058	Acyl carrier protein-like|Acyl transferase|Acyl transferase domain|Acyl transferase/acyl hydrolase/lysophospholipase|Alpha/Beta hydrolase fold|Beta-ketoacyl synthase, C-terminal|Beta-ketoacyl synthase, N-terminal|Beta-ketoacyl synthase, active site|Malonyl-CoA ACP transacylase, ACP-binding|Polyketide synthase, acyl transferase domain|Polyketide synthase, beta-ketoacyl synthase domain|Polyketide s…
	CTB2	O-methyltransferase	UM591_7763	57.3964	ABK64180	O-methyltransferase [Cercospora nicotianae]	IPR001077|IPR011991|IPR029063	O-methyltransferase, family 2|S-adenosyl-L-methionine-dependent methyltransferase-like|Winged helix-turn-helix DNA-binding domain
	CTB3	O-methyltransferase /FAD-dependent monooxygenase	UM591_7761	48.7603	ABC79591	cercosporin toxin biosynthesis protein [Cercospora nicotianae]	IPR001077|IPR002938|IPR003042|IPR011991|IPR029063	Aromatic-ring hydroxylase-like|Monooxygenase, FAD-binding|O-methyltransferase, family 2|S-adenosyl-L-methionine-dependent methyltransferase-like|Winged helix-turn-helix DNA-binding domain
	CTB4	MFS Transporter	UM591_7762	54.4379	XP_001933132	MFS transporter [Pyrenophora tritici-repentis Pt-1C-BFP]_x0001_gb|EDU45322.1| MFS transporter [Pyrenophora tritici-repentis Pt-1C-BFP]	IPR001411|IPR011701|IPR016196|IPR020846	Major facilitator superfamily|Major facilitator superfamily domain|Major facilitator superfamily domain, general substrate transporter|Tetracycline resistance protein TetB/drug resistance transporter
	CTB5	FAD/FMN-dependent oxidoreductase	UM591_7765	58.231	ABK64182	oxidoreductase [Cercospora nicotianae]	IPR006094|IPR016166|IPR016169	CO dehydrogenase flavoprotein-like, FAD-binding, subdomain 2|FAD linked oxidase, N-terminal|FAD-binding, type 2
	CTB7	FAD/FMN-dependent oxidoreductase	UM591_1286	51.8421	XP_002847315	cercosporin toxin biosynthesis protein [Arthroderma otae CBS 113480]_x0001_gb|EEQ32233.1| cercosporin toxin biosynthesis protein [Arthroderma otae CBS 113480]	IPR002938|IPR003042	Monooxygenase, FAD-binding|Aromatic-ring hydroxylase-like
	CTB8	Transcription factor	UM591_7764	27.933	P41765	RecName: Full=Aflatoxin biosynthesis regulatory protein	IPR003042|IPR013700	Aflatoxin regulatory protein|Aromatic-ring hydroxylase-like
Gliotoxin	gliZ/ sirZ	Transcription factor	UM591_12893	30.3226	tpe|CBF71403.1|	TPA: Putative Zn(II)2Cys6 transcription factor (Eurofung) [Aspergillus nidulans FGSC A4]	IPR001138	Zn(2)-C6 fungal-type DNA-binding domain
	gliC/ sirC	Cytochrome P450 monooxygenase	UM591_12898	45.5466	XP_003175782	C6 finger domain protein GliZ-like, putative [Talaromyces stipitatus ATCC 10500]_x0001_gb|EED16355.1| C6 finger domain protein GliZ-like, putative [Talaromyces stipitatus ATCC 10500]	IPR001128|IPR001138|IPR002401|IPR017972	Cytochrome P450|Zn(2)-C6 fungal-type DNA-binding domain|Cytochrome P450, E-class, group I|Cytochrome P450, conserved site
	gliA	MFS Transporter	UM591_12902	41.0714	XP_003001354	GliA [Verticillium alfalfae VaMs.102]_x0001_gb|EEY22289.1| GliA [Verticillium alfalfae VaMs.102]	IPR011701|IPR016196|IPR020846	Major facilitator superfamily|Major facilitator superfamily domain, general substrate transporter|Major facilitator superfamily domain
	gliN/ sirN	Methyltransferase	UM591_12903	36	XP_002486598	methyltransferase SirN-like, putative [Talaromyces stipitatus ATCC 10500]_x0001_gb|EED14360.1| methyltransferase SirN-like, putative [Talaromyces stipitatus ATCC 10500]	IPR029063	S-adenosyl-L-methionine-dependent methyltransferase-like
	gliP/ sirP	Gliotoxin NRPS	UM591_12905	29.2434	Q4WMJ7	RecName: Full=Nonribosomal peptide synthetase 10; AltName: Full=Gliotoxin synthesis protein	IPR000873|IPR001242|IPR006162|IPR009081|IPR020845|IPR025110	AMP-dependent synthetase/ligase|Condensation domain|Phosphopantetheine attachment site|Acyl carrier protein-like|AMP-binding, conserved site|AMP-binding enzyme C-terminal domain
	gliI/ sirI	Aminocyclopropane carboxylate synthase	UM591_2837	33.9623	EGD97608	hypothetical protein TESG_05013 [Trichophyton tonsurans CBS 112818]_x0001_gb|EGE04734.1| SirI protein [Trichophyton equinum CBS 127.97]	IPR004839|IPR015421|IPR015422|IPR015424	Aminotransferase, class I/classII|Pyridoxal phosphate-dependent transferase|Pyridoxal phosphate-dependent transferase, major region, subdomain 1|Pyridoxal phosphate-dependent transferase, major region, subdomain 2
	gliK	Unknown	UM591_8233	65.5738	XP_001939128	gliotoxin biosynthesis protein GliK [Pyrenophora tritici-repentis Pt-1C-BFP]_x0001_gb|EDU41847.1| gliotoxin biosynthesis protein GliK [Pyrenophora tritici-repentis Pt-1C-BFP]	IPR013024	Butirosin biosynthesis, BtrG-like
	gliT/ sirT	Thioredoxin reductase	UM591_11538	48.7805	XP_001820833	thioredoxin reductase GliT [Aspergillus oryzae RIB40]_x0001_dbj|BAE58831.1| unnamed protein product [Aspergillus oryzae RIB40]	IPR000103|IPR013027|IPR023753	Pyridine nucleotide-disulphide oxidoreductase, class-II|FAD-dependent pyridine nucleotide-disulphide oxidoreductase|Pyridine nucleotide-disulphide oxidoreductase, FAD/NAD(P)-binding domain
HC-Toxin	HTS1/ AjHTS1	HC Toxin NRPS	UM591_11373	61.1061	XP_001940768	HC-toxin synthetase [Pyrenophora tritici-repentis Pt-1C-BFP]_x0001_gb|EDU43487.1| HC-toxin synthetase [Pyrenophora tritici-repentis Pt-1C-BFP]	IPR000873|IPR001242|IPR006162|IPR009081|IPR010071|IPR020806|IPR020845|IPR025110	AMP-binding enzyme C-terminal domain|AMP-binding, conserved site|AMP-dependent synthetase/ligase|Acyl carrier protein-like|Amino acid adenylation domain|Condensation domain|Phosphopantetheine attachment site|Polyketide synthase, phosphopantetheine-binding domain
			UM591_13673	65.3179	XP_001940768	HC-toxin synthetase [Pyrenophora tritici-repentis Pt-1C-BFP]_x0001_gb|EDU43487.1| HC-toxin synthetase [Pyrenophora tritici-repentis Pt-1C-BFP]	IPR000873|IPR001242	AMP-dependent synthetase/ligase|Condensation domain
			UM591_6434	58.2868	XP_001932133	HC-toxin synthetase [Pyrenophora tritici-repentis Pt-1C-BFP]_x0001_gb|EDU41238.1| HC-toxin synthetase [Pyrenophora tritici-repentis Pt-1C-BFP]	IPR000873|IPR001242|IPR006162|IPR009081|IPR010071|IPR020806|IPR020845|IPR025110	AMP-binding enzyme C-terminal domain|AMP-binding, conserved site|AMP-dependent synthetase/ligase|Acyl carrier protein-like|Amino acid adenylation domain|Condensation domain|Phosphopantetheine attachment site|Polyketide synthase, phosphopantetheine-binding domain
	TOXA/ AjTOXA	MFS Transporter	UM591_3247	57.085	ENH68229	Putative HC-toxin efflux carrier TOXA [Fusarium oxysporum f. sp. cubense race 1]	IPR011701|IPR016196|IPR020846	Major facilitator superfamily|Major facilitator superfamily domain|Major facilitator superfamily domain, general substrate transporter
	TOXD/ AjTOXD	Dehydrogenase	UM591_11029	78.3237	EKG13717	Alcohol dehydrogenase superfamily zinc-containing [Macrophomina phaseolina MS6]	IPR002085|IPR011032|IPR016040|IPR020843	Alcohol dehydrogenase superfamily, zinc-type|GroES (chaperonin 10)-like|NAD(P)-binding domain|Polyketide synthase, enoylreductase
	TOXF/ AjTOXF	Branched-chain amino acid aminotransferase	UM591_1127	89.6203	XP_001931177	branched-chain-amino-acid aminotransferase [Pyrenophora tritici-repentis Pt-1C-BFP]_x0001_gb|EDU40282.1| branched-chain-amino-acid aminotransferase [Pyrenophora tritici-repentis Pt-1C-BFP]	IPR001544|IPR005786|IPR018300	Aminotransferase, class IV|Aminotransferase, class IV, conserved site|Branched-chain amino acid aminotransferase II
	TOXG/ AjTOXG	Alanine racemase	UM591_4552	63.2022	ENH78895	alanine racemase [Colletotrichum orbiculare MAFF 240422]	IPR001597|IPR015421|IPR015422|IPR015424|IPR023603	Aromatic amino acid beta-eliminating lyase/threonine aldolase|Pyridoxal phosphate-dependent transferase|Pyridoxal phosphate-dependent transferase, major region, subdomain 1|Pyridoxal phosphate-dependent transferase, major region, subdomain 2|Threonine aldolase
